# Supplementary material for: A Broad Wildlife Survey of Influenza A Virus in the Orinoco Flooded Savannas from Colombia: New Reports and Perspectives
Source: Animals (Basel). 2025 Jul 26;15(15):2201. doi: 10.3390/ani15152201 (PMC12345564; doi:10.3390/ani15152201)
Supplement: Supplementary file 1 [file animals-15-02201-s001.zip]

Archive with 3 entries (3 files):
- Supplementary Table S1 Raw data screening.xlsx
- Supplementary Table S2 Number of individuals per species of birds, mammals and reptiles screened and negative results for the Influenza A virus by qPCR or ELISA test in Paz de Ariporo and El Yopal C.PDF
- Supplementary Table S3_ Status of previous reports for Influenza A virus in the sampled species by ELISA or qPCR.pdf
