# Supplementary material for: A Broad Wildlife Survey of Influenza A Virus in the Orinoco Flooded Savannas from Colombia: New Reports and Perspectives
Source: Animals (Basel). 2025 Jul 26;15(15):2201. doi: 10.3390/ani15152201 (PMC12345564; doi:10.3390/ani15152201)
Supplement: Supplementary file 1 [file animals-15-02201-s001.zip › Supplementary Table S1 Raw data screening.xlsx]

## Sheet: Datos
LEMO Code	Taxonomic Group	Class	Order	Family	Genus	Species	IAV PCR	Ct	IAV SER	Expedition	Municipality	Locality	Season	Latitude Coordinate	Longitude Coordinate	Oropharyngeal Swab	Rectal /Cloacal Swab	ELISA	qPCR
A1000	Birds	Aves	Passeriformes	Thraupidae	Sicalis	Sicalis flaveola	0	Undetermined	0	4	Paz de Ariporo	Finca la carpeta	Dry	5.9605	-70.9336	1	1	0	2
A1001	Birds	Aves	Passeriformes	Thamnophilidae	Thamnophilus	Thamnophilus doliatus	0	Undetermined	0	4	Paz de Ariporo	Finca la carpeta	Dry	5.95441	-70.9329	1	1	0	2
A1002	Birds	Aves	Passeriformes	Tyrannidae	Pitangus	Pitangus sulphuratus	0	Undetermined	0	4	Paz de Ariporo	Finca la carpeta	Dry	5.96011	-70.9341	1	1	0	2			2028
A1003	Birds	Aves	Passeriformes	Thraupidae	Paroaria	Paroaria nigrogenis	0	Undetermined	0	4	Paz de Ariporo	Finca la carpeta	Dry	5.9605	-70.9336	1	1	0	2
A1004	Birds	Aves	Columbiformes	Columbidae	Leptotila	Leptotila rufaxilla	0	Undetermined	0	4	Paz de Ariporo	Finca la carpeta	Dry	5.96011	-70.9341	1	1	1	2
A1005	Birds	Aves	Charadriiformes	Charadriidae	Vanellus	Vanellus chilensis	0	Undetermined	0	4	Paz de Ariporo	Finca la carpeta	Dry	5.96895	-70.9356	1	1	1	2
A1006	Birds	Aves	Coraciiformes	Alcedinidae	Chloroceryle	Chloroceryle americana	0	Undetermined	0	4	Paz de Ariporo	Finca la carpeta	Dry	5.9556	-70.9328	1	1	0	2
A1007	Birds	Aves	Passeriformes	Thraupidae	Sicalis	Sicalis flaveola	0	Undetermined	0	4	Paz de Ariporo	Finca la carpeta	Dry	5.9556	-70.9328	1	1	0	2
A1008	Birds	Aves	Pelecaniformes	Ardeidae	Egretta	Egretta caerulea	0	Undetermined	0	4	Paz de Ariporo	Finca la carpeta	Dry	5.96895	-70.9356	1	1	0	2
A1009	Birds	Aves	Passeriformes	Tyrannidae	Myiarchus	Myiarchus ferox	0	Undetermined	0	4	Paz de Ariporo	Finca la carpeta	Dry	5.96017	-70.934	1	1	1	2
A1010	Birds	Aves	Suliformes	Phalacrocoracidae	Phalacrocorax	Phalacrocorax brasilianus	0	Undetermined	0	4	Paz de Ariporo	Finca la carpeta	Dry	5.96895	-70.9356	1	1	1	2
A1011	Birds	Aves	Passeriformes	Tyrannidae	Myiopagis	Myiopagis gaimardii	0	Undetermined	0	4	Paz de Ariporo	Finca la carpeta	Dry	5.9605	-70.9336	1	1	0	2
A1012	Birds	Aves	Passeriformes	Turdidae	Turdus	Turdus nudigenis	0	Undetermined	0	4	Paz de Ariporo	Finca la carpeta	Dry	5.95441	-70.9329	1	1	0	2
A1013	Birds	Aves	Passeriformes	Thraupidae	Sicalis	Sicalis flaveola	0	Undetermined	0	4	Paz de Ariporo	Finca la carpeta	Dry	5.95441	-70.9329	1	1	0	2
A1014	Birds	Aves	Passeriformes	Tyrannidae	Elaenia	Elaenia parvirostris	0	Undetermined	0	4	Paz de Ariporo	Finca la carpeta	Dry	5.95441	-70.9329	1	1	0	2
A1015	Birds	Aves	Anseriformes	Anatidae	Oressochen	Oressochen jubatus	0	Undetermined	0	4	Paz de Ariporo	Finca la carpeta	Dry	5.96895	-70.9356	1	1	1	2
A1016	Birds	Aves	Cuculiformes	Cuculidae	Coccycua	Coccycua minuta	0	Undetermined	0	4	Paz de Ariporo	Finca la carpeta	Dry	5.95441	-70.9329	1	1	0	2
A1017	Birds	Aves	Anseriformes	Anatidae	Oressochen	Oressochen jubatus	0	Undetermined	0	4	Paz de Ariporo	Finca la carpeta	Dry	5.96895	-70.9356	1	1	1	2
A1018	Birds	Aves	Passeriformes	Tyrannidae	Elaenia	Elaenia parvirostris	0	Undetermined	0	4	Paz de Ariporo	Finca la carpeta	Dry	5.95504	-70.9329	1	1	0	2
A1019	Birds	Aves	Coraciiformes	Alcedinidae	Chloroceryle	Chloroceryle aenea	0	Undetermined	0	4	Paz de Ariporo	Finca la carpeta	Dry	5.95441	-70.9329	1	1	0	2
A1020	Birds	Aves	Passeriformes	Vireonidae	Hylophilus	Hylophilus flavipes	1	36.52	0	4	Paz de Ariporo	Finca la carpeta	Dry	5.9552	-70.9328	1	1	0	2
A1021	Birds	Aves	Passeriformes	Tyrannidae	Elaenia	Elaenia parvirostris	0	Undetermined	0	4	Paz de Ariporo	Finca la carpeta	Dry	5.95504	-70.9329	1	1	0	2
A1022	Birds	Aves	Passeriformes	Tyrannidae	Megarynchus	Megarynchus pitangua	0	Undetermined	0	4	Paz de Ariporo	Finca la carpeta	Dry	5.95504	-70.9329	1	1	0	2
A1023	Birds	Aves	Passeriformes	Thraupidae	Sicalis	Sicalis flaveola	0	Undetermined	0	4	Paz de Ariporo	Finca la carpeta	Dry	5.9552	-70.9328	1	1	0	2
A1024	Birds	Aves	Passeriformes	Tyrannidae	Myiarchus	Myiarchus ferox	0	Undetermined	0	4	Paz de Ariporo	Finca la carpeta	Dry	5.9605	-70.9336	1	1	0	2
A1025	Birds	Aves	Coraciiformes	Alcedinidae	Chloroceryle	Chloroceryle americana	0	Undetermined	0	4	Paz de Ariporo	Finca la carpeta	Dry	5.96011	-70.9341	1	1	0	2
A1026	Birds	Aves	Coraciiformes	Alcedinidae	Chloroceryle	Chloroceryle aenea	0	Undetermined	0	4	Paz de Ariporo	Finca la carpeta	Dry	5.96011	-70.9341	1	1	0	2
A1027	Birds	Aves	Passeriformes	Icteridae	Quiscalus	Quiscalus lugubris	0	Undetermined	0	4	Paz de Ariporo	Finca la carpeta	Dry	5.95504	-70.9329	1	1	0	2
A1028	Birds	Aves	Passeriformes	Vireonidae	Hylophilus	Hylophilus flavipes	1	35.14	0	4	Paz de Ariporo	Finca la carpeta	Dry	5.95504	-70.9329	1	1	0	2
A1029	Birds	Aves	Passeriformes	Thraupidae	Paroaria	Paroaria nigrogenis	0	Undetermined	0	4	Paz de Ariporo	Finca la carpeta	Dry	5.95504	-70.9329	1	1	0	2
A1031	Birds	Aves	Strigiformes	Strigidae	Megascops	Megascops choliba	0	Undetermined	1	4	Paz de Ariporo	Finca la carpeta	Dry	5.95588	-70.9324	1	1	1	2
A1032	Birds	Aves	Cuculiformes	Cuculidae	Crotophaga	Crotophaga ani	0	Undetermined	0	4	Yopal	Hato la virgen	Dry	5.19875	-72.0801	1	1	0	2
A1033	Birds	Aves	Passeriformes	Tyrannidae	Myiarchus	Myiarchus swainsoni	0	Undetermined	0	4	Yopal	Hato la virgen	Dry	5.19882	-72.0803	1	1	0	2
A1034	Birds	Aves	Coraciiformes	Alcedinidae	Chloroceryle	Chloroceryle americana	0	Undetermined	0	4	Yopal	Hato la virgen	Dry	5.19875	-72.0801	1	1	0	2		953
A1035	Birds	Aves	Cuculiformes	Cuculidae	Crotophaga	Crotophaga ani	0	Undetermined	0	4	Yopal	Hato la virgen	Dry	5.199	-72.0805	1	1	1	2		192
A1036	Birds	Aves	Coraciiformes	Alcedinidae	Chloroceryle	Chloroceryle amazona	1	37.68	0	4	Yopal	Hato la virgen	Dry	5.19875	-72.0801	1	1	1	2
A1037	Birds	Aves	Caprimulgiformes	Caprimulgidae	Hydropsalis	Hydropsalis cayennensis	0	Undetermined	0	4	Yopal	Hato la virgen	Dry	5.19535	-72.0819	1	1	0	2
A1038	Birds	Aves	Strigiformes	Strigidae	Athene	Athene cunicularia	0	Undetermined	0	4	Yopal	Hato la virgen	Dry	5.19535	-72.0819	1	1	1	2
A1039	Birds	Aves	Strigiformes	Strigidae	Athene	Athene cunicularia	0	Undetermined	0	4	Yopal	Hato la virgen	Dry	5.19535	-72.0819	1	1	1	2
A1040	Birds	Aves	Caprimulgiformes	Caprimulgidae	Hydropsalis	Hydropsalis cayennensis	0	Undetermined	0	4	Yopal	Hato la virgen	Dry	5.19535	-72.0819	1	1	0	2
A1041	Birds	Aves	Strigiformes	Strigidae	Athene	Athene cunicularia	0	Undetermined	0	4	Yopal	Hato la virgen	Dry	5.19535	-72.0819	1	1	0	2
A1042	Birds	Aves	Caprimulgiformes	Caprimulgidae	Chordeiles	Chordeiles nacunda	0	Undetermined	0	4	Yopal	Hato la virgen	Dry	5.18136	-72.0768	1	1	1	2
A1043	Birds	Aves	Passeriformes	Thraupidae	Ramphocelus	Ramphocelus carbo	0	Undetermined	0	4	Yopal	Hato la virgen	Dry	5.19882	-72.0803	1	1	0	2
A1044	Birds	Aves	Passeriformes	Fringillidae	Euphonia	Euphonia xanthogaster	1	38.23	0	4	Yopal	Hato la virgen	Dry	5.19882	-72.0803	1	1	0	2
A1045	Birds	Aves	Passeriformes	Tyrannidae	Elaenia	Elaenia parvirostris	0	Undetermined	0	4	Yopal	Hato la virgen	Dry	5.19912	-72.0804	1	1	0	2
A1046	Birds	Aves	Columbiformes	Columbidae	Leptotila	Leptotila rufaxilla	0	Undetermined	0	4	Yopal	Hato la virgen	Dry	5.19872	-72.0807	1	1	1	2
A1047	Birds	Aves	Passeriformes	Thraupidae	Coereba	Coereba flaveola	0	Undetermined	0	4	Yopal	Hato la virgen	Dry	5.19875	-72.0801	1	1	0	2
A1048	Birds	Aves	Passeriformes	Thraupidae	Coereba	Coereba flaveola	0	Undetermined	0	4	Yopal	Hato la virgen	Dry	5.19875	-72.0801	1	1	0	2
A1049	Birds	Aves	Galbuliformes	Galbulidae	Galbula	Galbula ruficauda	1	37.92	0	4	Yopal	Hato la virgen	Dry	5.19812	-72.0803	1	1	0	2
A1050	Birds	Aves	Passeriformes	Tyrannidae	Elaenia	Elaenia parvirostris	0	Undetermined	0	4	Yopal	Hato la virgen	Dry	5.19882	-72.0803	1	1	0	2
A1051	Birds	Aves	Coraciiformes	Alcedinidae	Chloroceryle	Chloroceryle americana	0	Undetermined	0	4	Yopal	Hato la virgen	Dry	5.19812	-72.0803	1	1	1	2
A1052	Birds	Aves	Psittaciformes	Psittacidae	Forpus	Forpus conspicillatus	0	Undetermined	0	4	Yopal	Hato la virgen	Dry	5.19882	-72.0803	1	1	1	2
A1053	Birds	Aves	Charadriiformes	Jacanidae	Jacana	Jacana jacana	0	Undetermined	0	4	Yopal	Hato la virgen	Dry	5.18412	-72.0806	1	1	1	2
A1054	Birds	Aves	Charadriiformes	Jacanidae	Jacana	Jacana jacana	0	Undetermined	0	4	Yopal	Hato la virgen	Dry	5.18412	-72.0806	1	1	1	2
A1055	Birds	Aves	Charadriiformes	Jacanidae	Jacana	Jacana jacana	0	Undetermined	0	4	Yopal	Hato la virgen	Dry	5.18412	-72.0806	1	1	0	2
A1056	Birds	Aves	Charadriiformes	Jacanidae	Jacana	Jacana jacana	0	Undetermined	0	4	Yopal	Hato la virgen	Dry	5.18412	-72.0806	1	1	0	2
A1057	Birds	Aves	Gruiformes	Rallidae	Porphyrio	Porphyrio flavirostris	0	Undetermined	0	4	Yopal	Hato la virgen	Dry	5.18412	-72.0806	1	1	0	2
A1058	Birds	Aves	Charadriiformes	Jacanidae	Jacana	Jacana jacana	1	37.18	0	4	Yopal	Hato la virgen	Dry	5.18412	-72.0806	1	1	0	2
A1059	Birds	Aves	Charadriiformes	Jacanidae	Jacana	Jacana jacana	0	Undetermined	0	4	Yopal	Hato la virgen	Dry	5.18412	-72.0806	1	1	0	2
A1060	Birds	Aves	Caprimulgiformes	Caprimulgidae	Chordeiles	Chordeiles nacunda	0	Undetermined	0	4	Yopal	Hato la virgen	Dry	5.18412	-72.0806	1	1	1	2
A1061	Birds	Aves	Charadriiformes	Jacanidae	Jacana	Jacana jacana	0	Undetermined	0	4	Yopal	Hato la virgen	Dry	5.18412	-72.0806	1	1	0	2
A1062	Birds	Aves	Passeriformes	Thraupidae	Saltator	Saltator olivascens	0	Undetermined	0	4	Yopal	Hato la virgen	Dry	5.199	-72.0805	1	1	0	2
A1063	Birds	Aves	Passeriformes	Thraupidae	Saltator	Saltator olivascens	0	Undetermined	0	4	Yopal	Hato la virgen	Dry	5.19882	-72.0803	1	1	0	2
A1064	Birds	Aves	Columbiformes	Columbidae	Columbina	Columbina talpacoti	0	Undetermined	0	4	Yopal	Hato la virgen	Dry	5.19882	-72.0803	1	1	1	2
A1065	Birds	Aves	Passeriformes	Tyrannidae	Tyrannus	Tyrannus savana	0	Undetermined	0	4	Yopal	Hato la virgen	Dry	5.19912	-72.0804	1	1	0	2
A1066	Birds	Aves	Passeriformes	Thraupidae	Thraupis	Thraupis episcopus	1	37.04	0	4	Yopal	Hato la virgen	Dry	5.19882	-72.0803	1	1	1	2
A1067	Birds	Aves	Pelecaniformes	Ardeidae	Tigrisoma	Tigrisoma lineatum	0	Undetermined	0	4	Yopal	Hato la virgen	Dry	5.18927	-72.0778	1	1	1	2
A1068	Birds	Aves	Charadriiformes	Charadriidae	Vanellus	Vanellus chilensis	0	Undetermined	0	4	Yopal	Hato la virgen	Dry	5.18145	-72.0803	1	1	1	2
A1069	Birds	Aves	Anseriformes	Anatidae	Amazonetta	Amazonetta brasiliensis	0	Undetermined	0	4	Yopal	Hato la virgen	Dry	5.18145	-72.0803	1	1	1	2
A1070	Birds	Aves	Strigiformes	Strigidae	Athene	Athene cunicularia	0	Undetermined	0	4	Yopal	Hato la virgen	Dry	5.18145	-72.0803	1	1	0	2
A1071	Birds	Aves	Strigiformes	Strigidae	Athene	Athene cunicularia	0	Undetermined	0	4	Yopal	Hato la virgen	Dry	5.18145	-72.0803	1	1	1	2
A1072	Birds	Aves	Charadriiformes	Jacanidae	Jacana	Jacana jacana	1	36.98	0	4	Yopal	Hato la virgen	Dry	5.18145	-72.0803	1	1	0	2
A1073	Birds	Aves	Charadriiformes	Jacanidae	Jacana	Jacana jacana	0	Undetermined	0	4	Yopal	Hato la virgen	Dry	5.18145	-72.0803	1	1	0	2
A1074	Birds	Aves	Anseriformes	Anatidae	Dendrocygna	Dendrocygna viduata	0	Undetermined	0	4	Yopal	Hato la virgen	Dry	5.18145	-72.0803	1	1	1	2
A1075	Birds	Aves	Charadriiformes	Jacanidae	Jacana	Jacana jacana	0	Undetermined	0	4	Yopal	Hato la virgen	Dry	5.18145	-72.0803	1	1	0	2
A1076	Birds	Aves	Charadriiformes	Jacanidae	Jacana	Jacana jacana	0	Undetermined	0	4	Yopal	Hato la virgen	Dry	5.18145	-72.0803	1	1	0	2
A1077	Birds	Aves	Charadriiformes	Jacanidae	Jacana	Jacana jacana	1	36.92	0	4	Yopal	Hato la virgen	Dry	5.18145	-72.0803	1	1	1	2
A1078	Birds	Aves	Passeriformes	Tyrannidae	Tyrannus	Tyrannus savana	0	Undetermined	0	4	Yopal	Hato la virgen	Dry	5.17894	-72.0844	1	1	1	2
A1079	Birds	Aves	Passeriformes	Icteridae	Icterus	Icterus nigrogularis	0	Undetermined	0	4	Yopal	Hato la virgen	Dry	5.17897	-72.0841	1	1	1	2
A1080	Birds	Aves	Passeriformes	Icteridae	Icterus	Icterus nigrogularis	1	36.7	0	4	Yopal	Hato la virgen	Dry	5.17897	-72.0841	1	1	1	2
A1081	Birds	Aves	Passeriformes	Tyrannidae	Myiozetetes	Myiozetetes cayanensis	0	Undetermined	0	4	Yopal	Hato la virgen	Dry	5.17893	-72.0842	1	1	1	2
A1082	Birds	Aves	Passeriformes	Tyrannidae	Myiozetetes	Myiozetetes cayanensis	0	Undetermined	0	4	Yopal	Hato la virgen	Dry	5.17893	-72.0842	1	1	1	2
A1083	Birds	Aves	Passeriformes	Tyrannidae	Myiozetetes	Myiozetetes cayanensis	0	Undetermined	0	4	Yopal	Hato la virgen	Dry	5.17893	-72.0842	1	1	1	2
A1084	Birds	Aves	Charadriiformes	Jacanidae	Jacana	Jacana jacana	0	Undetermined	0	4	Yopal	Hato la virgen	Dry	5.18412	-72.0806	1	1	1	2
A1085	Birds	Aves	Charadriiformes	Jacanidae	Jacana	Jacana jacana	1	36.92	0	4	Yopal	Hato la virgen	Dry	5.18412	-72.0806	1	1	1	2
A1086	Birds	Aves	Caprimulgiformes	Caprimulgidae	Hydropsalis	Hydropsalis cayennensis	0	Undetermined	0	4	Yopal	Hato la virgen	Dry	5.18412	-72.0806	1	1	1	2
A1087	Birds	Aves	Charadriiformes	Jacanidae	Jacana	Jacana jacana	0	Undetermined	0	4	Yopal	Hato la virgen	Dry	5.18412	-72.0806	1	1	1	2
A1088	Birds	Aves	Caprimulgiformes	Caprimulgidae	Hydropsalis	Hydropsalis cayennensis	0	Undetermined	0	4	Yopal	Hato la virgen	Dry	5.18412	-72.0806	1	1	1	2
A1089	Birds	Aves	Caprimulgiformes	Caprimulgidae	Nyctidromus	Nyctidromus albicollis	0	Undetermined	0	4	Yopal	Hato la virgen	Dry	5.18412	-72.0806	1	1	0	2
A1090	Birds	Aves	Anseriformes	Anatidae	Dendrocygna	Dendrocygna autumnalis	0	Undetermined	0	4	Yopal	Hato la virgen	Dry	5.18111	-72.0837	1	1	1	2
A1091	Birds	Aves	Caprimulgiformes	Caprimulgidae	Nyctidromus	Nyctidromus albicollis	1	35.29	0	4	Yopal	Hato la virgen	Dry	5.18412	-72.0806	1	1	0	2
A1092	Birds	Aves	Charadriiformes	Charadriidae	Vanellus	Vanellus chilensis	0	Undetermined	0	4	Yopal	Hato la virgen	Dry	5.18111	-72.0837	1	1	1	2
A1093	Birds	Aves	Charadriiformes	Jacanidae	Jacana	Jacana jacana	1	35.21	0	4	Yopal	Hato la virgen	Dry	5.18412	-72.0806	1	1	0	2
A1094	Birds	Aves	Charadriiformes	Jacanidae	Jacana	Jacana jacana	0	Undetermined	0	4	Yopal	Hato la virgen	Dry	5.18412	-72.0806	1	1	0	2
A1095	Birds	Aves	Charadriiformes	Charadriidae	Vanellus	Vanellus chilensis	0	Undetermined	0	4	Yopal	Hato la virgen	Dry	5.18111	-72.0837	1	1	1	2
A1096	Birds	Aves	Passeriformes	Tyrannidae	Tyrannus	Tyrannus melancholicus	0	Undetermined	0	4	Yopal	Hato la virgen	Dry	5.18111	-72.0837	1	1	0	2
A1097	Birds	Aves	Passeriformes	Tyrannidae	Elaenia	Elaenia flavogaster	0	Undetermined	0	4	Yopal	Hato la virgen	Dry	5.17893	-72.0842	1	1	1	2
A1098	Birds	Aves	Passeriformes	Thraupidae	Sicalis	Sicalis flaveola	0	Undetermined	0	4	Yopal	Hato la virgen	Dry	5.17893	-72.0842	1	1	1	2
A1099	Birds	Aves	Passeriformes	Thraupidae	Sicalis	Sicalis flaveola	0	Undetermined	0	4	Yopal	Hato la virgen	Dry	5.17894	-72.0844	1	1	1	2
A1100	Birds	Aves	Passeriformes	Thraupidae	Sicalis	Sicalis flaveola	1	36.75	0	4	Yopal	Hato la virgen	Dry	5.17893	-72.0842	1	1	1	2
A1101	Birds	Aves	Cuculiformes	Cuculidae	Crotophaga	Crotophaga ani	0	Undetermined	0	4	Yopal	Hato la virgen	Dry	5.17875	-72.084	1	1	1	2
A1102	Birds	Aves	Coraciiformes	Alcedinidae	Chloroceryle	Chloroceryle amazona	1	36.34	0	4	Yopal	Hato la virgen	Dry	5.17894	-72.0844	1	1	1	2
A1103	Birds	Aves	Passeriformes	Turdidae	Turdus	Turdus ignobilis	1	37.26	0	4	Yopal	Hato la virgen	Dry	5.17875	-72.084	1	1	1	2
A1104	Birds	Aves	Passeriformes	Tyrannidae	Tyrannus	Tyrannus savana	0	Undetermined	0	4	Yopal	Hato la virgen	Dry	5.17871	-72.0841	1	1	0	2
A1105	Birds	Aves	Charadriiformes	Jacanidae	Jacana	Jacana jacana	1	36.49	0	4	Yopal	Hato la virgen	Dry	5.17004	-72.0726	1	1	0	2
A1106	Birds	Aves	Caprimulgiformes	Caprimulgidae	Hydropsalis	Hydropsalis maculicaudus	1	36.82	0	4	Yopal	Hato la virgen	Dry	5.17004	-72.0726	1	1	1	2
A1107	Birds	Aves	Caprimulgiformes	Caprimulgidae	Hydropsalis	Hydropsalis cayennensis	0	Undetermined	0	4	Yopal	Hato la virgen	Dry	5.17004	-72.0726	1	1	1	2
A1108	Birds	Aves	Caprimulgiformes	Caprimulgidae	Hydropsalis	Hydropsalis cayennensis	0	Undetermined	0	4	Yopal	Hato la virgen	Dry	5.17004	-72.0726	1	1	0	2
A1109	Birds	Aves	Strigiformes	Strigidae	Athene	Athene cunicularia	1	37.5	0	4	Yopal	Hato la virgen	Dry	5.17004	-72.0726	1	1	1	2
A1110	Birds	Aves	Charadriiformes	Jacanidae	Jacana	Jacana jacana	1	35.51	0	4	Yopal	Hato la virgen	Dry	5.17004	-72.0726	1	1	1	2
A1111	Birds	Aves	Charadriiformes	Jacanidae	Jacana	Jacana jacana	0	Undetermined	0	4	Yopal	Hato la virgen	Dry	5.17004	-72.0726	1	1	1	2
A1112	Birds	Aves	Charadriiformes	Jacanidae	Jacana	Jacana jacana	1	37.2	0	4	Yopal	Hato la virgen	Dry	5.17004	-72.0726	1	1	1	2
A1113	Birds	Aves	Passeriformes	Thraupidae	Paroaria	Paroaria nigrogenis	1	36.94	0	4	Yopal	Hato la virgen	Dry	5.17004	-72.0726	1	1	0	2
A1114	Birds	Aves	Charadriiformes	Charadriidae	Vanellus	Vanellus chilensis	0	Undetermined	0	4	Yopal	Hato la virgen	Dry	5.17004	-72.0726	1	1	1	2
A1115	Birds	Aves	Galliformes	Phasianidae	Gallus	Gallus gallus	1	37.51	0	4	Yopal	Hato la virgen	Dry	5.19886	-72.0593	1	1	1	2
A1116	Birds	Aves	Galliformes	Phasianidae	Gallus	Gallus gallus	1	36.91	0	4	Yopal	Hato la virgen	Dry	5.19886	-72.0593	1	1	1	2
A1117	Birds	Aves	Galliformes	Phasianidae	Gallus	Gallus gallus	1	37.6	0	4	Yopal	Hato la virgen	Dry	5.19886	-72.0593	1	1	1	2
A1118	Birds	Aves	Galliformes	Phasianidae	Gallus	Gallus gallus	1	35.54	0	4	Yopal	Hato la virgen	Dry	5.19886	-72.0593	1	1	1	2
A1119	Birds	Aves	Galliformes	Phasianidae	Gallus	Gallus gallus	0	Undetermined	0	4	Yopal	Hato la virgen	Dry	5.19886	-72.0593	1	1	1	2
A1120	Birds	Aves	Galliformes	Phasianidae	Gallus	Gallus gallus	0	Undetermined	0	4	Yopal	Hato la virgen	Dry	5.19886	-72.0593	1	1	1	2
A1121	Birds	Aves	Galliformes	Phasianidae	Gallus	Gallus gallus	0	Undetermined	0	4	Yopal	Hato la virgen	Dry	5.19886	-72.0593	1	1	1	2
A1122	Birds	Aves	Galliformes	Phasianidae	Gallus	Gallus gallus	0	Undetermined	0	4	Yopal	Hato la virgen	Dry	5.19886	-72.0593	1	1	1	2
A1123	Birds	Aves	Galliformes	Phasianidae	Gallus	Gallus gallus	0	Undetermined	0	4	Yopal	Hato la virgen	Dry	5.19886	-72.0593	1	1	1	2
A1124	Birds	Aves	Galliformes	Phasianidae	Gallus	Gallus gallus	0	Undetermined	0	4	Yopal	Hato la virgen	Dry	5.19886	-72.0593	1	1	1	2
A1125	Birds	Aves	Galliformes	Phasianidae	Gallus	Gallus gallus	1	36.12	0	4	Yopal	Hato la virgen	Dry	5.19886	-72.0593	1	1	1	2
A1126	Birds	Aves	Galliformes	Phasianidae	Gallus	Gallus gallus	0	Undetermined	0	4	Yopal	Hato la virgen	Dry	5.19886	-72.0593	1	1	1	2
A1127	Birds	Aves	Galliformes	Phasianidae	Gallus	Gallus gallus	1	37.04	0	4	Yopal	Hato la virgen	Dry	5.19886	-72.0593	1	1	1	2
A1128	Birds	Aves	Galliformes	Phasianidae	Gallus	Gallus gallus	0	Undetermined	0	4	Yopal	Hato la virgen	Dry	5.19886	-72.0593	1	1	1	2
A1129	Birds	Aves	Galliformes	Phasianidae	Gallus	Gallus gallus	1	36.33	0	4	Yopal	Hato la virgen	Dry	5.19886	-72.0593	1	1	1	2
A1130	Birds	Aves	Galliformes	Phasianidae	Gallus	Gallus gallus	0	Undetermined	0	4	Yopal	Hato la virgen	Dry	5.19886	-72.0593	1	1	1	2
A1131	Birds	Aves	Galliformes	Phasianidae	Gallus	Gallus gallus	0	Undetermined	0	4	Yopal	Hato la virgen	Dry	5.19886	-72.0593	1	1	1	2
A1132	Birds	Aves	Galliformes	Phasianidae	Gallus	Gallus gallus	0	Undetermined	0	4	Yopal	Hato la virgen	Dry	5.19886	-72.0593	1	1	1	2
A1133	Birds	Aves	Galliformes	Phasianidae	Gallus	Gallus gallus	0	Undetermined	0	4	Yopal	Hato la virgen	Dry	5.19886	-72.0593	1	1	1	2
A1134	Birds	Aves	Galliformes	Phasianidae	Gallus	Gallus gallus	1	37.51	0	4	Yopal	Hato la virgen	Dry	5.19886	-72.0593	1	1	1	2
A1135	Birds	Aves	Galliformes	Phasianidae	Gallus	Gallus gallus	0	Undetermined	0	4	Yopal	Hato la virgen	Dry	5.19886	-72.0593	1	1	1	2
A1136	Birds	Aves	Galliformes	Phasianidae	Gallus	Gallus gallus	0	Undetermined	0	4	Yopal	Hato la virgen	Dry	5.19886	-72.0593	1	1	1	2
A1137	Birds	Aves	Galliformes	Phasianidae	Gallus	Gallus gallus	0	Undetermined	0	4	Yopal	Hato la virgen	Dry	5.19886	-72.0593	1	1	1	2
A1138	Birds	Aves	Galliformes	Phasianidae	Gallus	Gallus gallus	0	Undetermined	0	4	Yopal	Hato la virgen	Dry	5.19886	-72.0593	1	1	1	2
A1139	Birds	Aves	Galliformes	Phasianidae	Gallus	Gallus gallus	0	Undetermined	0	4	Yopal	Hato la virgen	Dry	5.19886	-72.0593	1	1	1	2
A1140	Birds	Aves	Galliformes	Phasianidae	Gallus	Gallus gallus	0	Undetermined	0	4	Yopal	Hato la virgen	Dry	5.19886	-72.0593	1	1	1	2
A1141	Birds	Aves	Galliformes	Phasianidae	Gallus	Gallus gallus	0	Undetermined	0	4	Yopal	Hato la virgen	Dry	5.19886	-72.0593	1	1	1	2
A1142	Birds	Aves	Galliformes	Phasianidae	Gallus	Gallus gallus	1	36.11	0	4	Yopal	Hato la virgen	Dry	5.19886	-72.0593	1	1	1	2
A1143	Birds	Aves	Galliformes	Phasianidae	Gallus	Gallus gallus	1	35.78	0	4	Yopal	Hato la virgen	Dry	5.19886	-72.0593	1	1	1	2
A1144	Birds	Aves	Charadriiformes	Jacanidae	Jacana	Jacana jacana	1	37.05	0	4	Yopal	Hato la virgen	Dry	5.17004	-72.0726	1	1	1	2
A1145	Birds	Aves	Gruiformes	Rallidae	Aramides	Aramides cajaneus	0	Undetermined	0	4	Yopal	Hato la virgen	Dry	5.17004	-72.0726	1	1	1	2
A1146	Birds	Aves	Charadriiformes	Jacanidae	Jacana	Jacana jacana	0	Undetermined	0	4	Yopal	Hato la virgen	Dry	5.17004	-72.0726	1	1	1	2
A1147	Birds	Aves	Charadriiformes	Jacanidae	Jacana	Jacana jacana	0	Undetermined	0	4	Yopal	Hato la virgen	Dry	5.17004	-72.0726	1	1	0	2
A1148	Birds	Aves	Charadriiformes	Jacanidae	Jacana	Jacana jacana	0	Undetermined	0	4	Yopal	Hato la virgen	Dry	5.17004	-72.0726	1	1	1	2
A1149	Birds	Aves	Passeriformes	Furnariidae	Phacellodomus	Phacellodomus rufifrons	0	Undetermined	0	4	Yopal	Hato la virgen	Dry	5.16859	-72.0408	1	1	0	2
A1150	Birds	Aves	Passeriformes	Tyrannidae	Myiozetetes	Myiozetetes cayanensis	0	Undetermined	0	4	Yopal	Hato la virgen	Dry	5.16921	-72.0406	1	1	0	2
A1151	Birds	Aves	Passeriformes	Furnariidae	Certhiaxis	Certhiaxis cinnamomeus	1	36.33	0	4	Yopal	Hato la virgen	Dry	5.16859	-72.0408	1	1	1	2
A1152	Birds	Aves	Charadriiformes	Jacanidae	Jacana	Jacana jacana	1	35.3	0	4	Yopal	Hato la virgen	Dry	5.17004	-72.0726	1	1	1	2
A1153	Birds	Aves	Cuculiformes	Cuculidae	Crotophaga	Crotophaga ani	0	Undetermined	0	4	Yopal	Hato la virgen	Dry	5.17004	-72.0726	1	1	0	2
A1154	Birds	Aves	Gruiformes	Rallidae	Porphyrio	Porphyrio martinica	1	36.93	0	4	Yopal	Hato la virgen	Dry	5.17004	-72.0726	1	1	1	2
A1155	Birds	Aves	Charadriiformes	Charadriidae	Vanellus	Vanellus chilensis	1	34.9	0	4	Yopal	Hato la virgen	Dry	5.17004	-72.0726	1	1	1	2
A1156	Birds	Aves	Charadriiformes	Charadriidae	Vanellus	Vanellus chilensis	0	Undetermined	0	4	Yopal	Hato la virgen	Dry	5.17004	-72.0726	1	1	0	2
A1157	Birds	Aves	Passeriformes	Tyrannidae	Myiozetetes	Myiozetetes cayanensis	0	Undetermined	0	4	Yopal	Hato la virgen	Dry	5.17004	-72.0726	1	1	0	2
A1158	Birds	Aves	Passeriformes	Tyrannidae	Tyrannus	Tyrannus melancholicus	1	36.51	0	4	Yopal	Hato la virgen	Dry	5.17004	-72.0726	1	1	0	2
A1159	Birds	Aves	Columbiformes	Columbidae	Columbina	Columbina squammata	0	Undetermined	0	4	Yopal	Hato la virgen	Dry	5.17004	-72.0726	1	1	1	2
A1160	Birds	Aves	Caprimulgiformes	Caprimulgidae	Hydropsalis	Hydropsalis cayennensis	1	35.7	0	4	Yopal	Hato la virgen	Dry	5.18384	-72.0851	1	1	1	2
A1161	Birds	Aves	Caprimulgiformes	Caprimulgidae	Nyctidromus	Nyctidromus albicollis	0	Undetermined	0	4	Yopal	Hato la virgen	Dry	5.18384	-72.0851	1	1	0	2
A1162	Birds	Aves	Passeriformes	Tyrannidae	Tyrannus	Tyrannus melancholicus	0	Undetermined	0	4	Yopal	Hato la virgen	Dry	5.18384	-72.0851	1	1	0	2
A1163	Birds	Aves	Cuculiformes	Cuculidae	Crotophaga	Crotophaga major	0	Undetermined	0	4	Yopal	Hato la virgen	Dry	5.18384	-72.0851	1	1	1	2
A1164	Birds	Aves	Cathartiformes	Cathartidae	Coragyps	Coragyps atratus	0	Undetermined	0	4	Yopal	Hato la virgen	Dry	5.19383	-72.0795	1	1	1	2
A1165	Birds	Aves	Cathartiformes	Cathartidae	Coragyps	Coragyps atratus	0	Undetermined	0	4	Yopal	Hato la virgen	Dry	5.19272	-72.0791	1	1	1	2
A1166	Birds	Aves	Passeriformes	Tyrannidae	Tyrannus	Tyrannus melancholicus	1	36.56	0	4	Yopal	Hato la virgen	Dry	5.18575	-72.085	1	1	1	2
A1167	Birds	Aves	Passeriformes	Tyrannidae	Tyrannus	Tyrannus melancholicus	0	Undetermined	0	4	Yopal	Hato la virgen	Dry	5.18575	-72.085	1	1	1	2
A1168	Birds	Aves	Passeriformes	Tyrannidae	Tyrannus	Tyrannus savana	0	Undetermined	0	4	Yopal	Hato la virgen	Dry	5.18567	-72.0849	1	1	1	2
A1169	Birds	Aves	Passeriformes	Tyrannidae	Tyrannus	Tyrannus savana	0	Undetermined	0	4	Yopal	Hato la virgen	Dry	5.18546	-72.0848	1	1	1	2
A1170	Birds	Aves	Passeriformes	Tyrannidae	Tyrannus	Tyrannus savana	0	Undetermined	0	4	Yopal	Hato la virgen	Dry	5.18546	-72.0848	1	1	1	2
A1171	Birds	Aves	Passeriformes	Tyrannidae	Pitangus	Pitangus sulphuratus	1	37.93	0	4	Yopal	Hato la virgen	Dry	5.18567	-72.0849	1	1	1	2
A1172	Birds	Aves	Passeriformes	Tyrannidae	Tyrannus	Tyrannus savana	1	36.54	0	4	Yopal	Hato la virgen	Dry	5.18546	-72.0848	1	1	1	2
A1173	Birds	Aves	Cuculiformes	Cuculidae	Crotophaga	Crotophaga ani	1	36.47	0	4	Yopal	Hato la virgen	Dry	5.18412	-72.0806	1	1	1	2
A1174	Birds	Aves	Caprimulgiformes	Caprimulgidae	Hydropsalis	Hydropsalis cayennensis	1	36.81	0	4	Yopal	Hato la virgen	Dry	5.18412	-72.0806	1	1	1	2
A1175	Birds	Aves	Caprimulgiformes	Caprimulgidae	Nyctidromus	Nyctidromus albicollis	1	37.14	0	4	Yopal	Hato la virgen	Dry	5.18384	-72.0851	1	1	1	2
A1176	Birds	Aves	Passeriformes	Tyrannidae	Tyrannus	Tyrannus melancholicus	0	Undetermined	0	4	Yopal	Hato la virgen	Dry	5.18567	-72.0849	1	1	1	2
A1177	Birds	Aves	Passeriformes	Thraupidae	Paroaria	Paroaria nigrogenis	1	36.28	0	4	Yopal	Hato la virgen	Dry	5.18511	-72.0847	1	1	1	2
A1178	Birds	Aves	Passeriformes	Thraupidae	Paroaria	Paroaria nigrogenis	1	35.63	0	4	Yopal	Hato la virgen	Dry	5.18389	-72.0871	1	1	1	2
A1179	Birds	Aves	Passeriformes	Tyrannidae	Tyrannus	Tyrannus savana	0	Undetermined	0	4	Yopal	Hato la virgen	Dry	5.18076	-72.0896	1	1	1	2
A1180	Birds	Aves	Passeriformes	Tyrannidae	Tyrannus	Tyrannus savana	1	34.78	0	4	Yopal	Hato la virgen	Dry	5.18084	-72.0896	1	1	1	2
A1181	Birds	Aves	Passeriformes	Tyrannidae	Tyrannus	Tyrannus savana	0	Undetermined	0	4	Yopal	Hato la virgen	Dry	5.18076	-72.0896	1	1	1	2
A1182	Birds	Aves	Passeriformes	Tyrannidae	Tyrannus	Tyrannus savana	1	33.81	0	4	Yopal	Hato la virgen	Dry	5.18084	-72.0896	1	1	1	2
A1183	Birds	Aves	Passeriformes	Tyrannidae	Tyrannus	Tyrannus savana	1	34.01	0	4	Yopal	Hato la virgen	Dry	5.18335	-72.0875	1	1	1	2
A1184	Birds	Aves	Passeriformes	Tyrannidae	Tyrannus	Tyrannus savana	0	Undetermined	0	4	Yopal	Hato la virgen	Dry	5.18389	-72.0871	1	1	1	2
A1185	Birds	Aves	Passeriformes	Tyrannidae	Tyrannus	Tyrannus savana	1	35.01	0	4	Yopal	Hato la virgen	Dry	5.17854	-72.0847	1	1	1	2
A1186	Birds	Aves	Columbiformes	Columbidae	Columbina	Columbina minuta	0	Undetermined	0	4	Yopal	Hato la virgen	Dry	5.18076	-72.0896	1	1	1	2
A1187	Birds	Aves	Columbiformes	Columbidae	Columbina	Columbina minuta	0	Undetermined	0	4	Yopal	Hato la virgen	Dry	5.18076	-72.0896	1	1	1	2
A1188	Birds	Aves	Columbiformes	Columbidae	Columbina	Columbina minuta	0	Undetermined	0	4	Yopal	Hato la virgen	Dry	5.18076	-72.0896	1	1	1	2
A1189	Birds	Aves	Passeriformes	Tyrannidae	Myiozetetes	Myiozetetes cayanensis	1	34.08	0	4	Yopal	Hato la virgen	Dry	5.17854	-72.0847	1	1	1	2
A1190	Birds	Aves	Passeriformes	Tyrannidae	Myiozetetes	Myiozetetes cayanensis	1	37.27	0	4	Yopal	Hato la virgen	Dry	5.18389	-72.0871	1	1	1	2
A1191	Birds	Aves	Passeriformes	Tyrannidae	Tyrannus	Tyrannus savana	1	35.87	0	4	Yopal	Hato la virgen	Dry	5.18076	-72.0896	1	1	1	2
A1192	Birds	Aves	Passeriformes	Thraupidae	Saltator	Saltator olivascens	1	36.15	0	4	Yopal	Hato la virgen	Dry	5.18335	-72.0875	1	1	0	2
A1193	Birds	Aves	Coraciiformes	Alcedinidae	Chloroceryle	Chloroceryle amazona	1	33.93	0	4	Yopal	Hato la virgen	Dry	5.18084	-72.0896	1	1	0	2
A1194	Birds	Aves	Caprimulgiformes	Caprimulgidae	Nyctidromus	Nyctidromus albicollis	0	Undetermined	0	4	Yopal	Hato la virgen	Dry	5.17004	-72.0726	1	1	1	2
A1195	Birds	Aves	Caprimulgiformes	Caprimulgidae	Nyctidromus	Nyctidromus albicollis	0	Undetermined	0	4	Yopal	Hato la virgen	Dry	5.17004	-72.0726	1	1	1	2
A1196	Birds	Aves	Cuculiformes	Cuculidae	Crotophaga	Crotophaga ani	0	Undetermined	0	4	Yopal	Hato la virgen	Dry	5.17004	-72.0726	1	1	1	2
A1197	Birds	Aves	Cuculiformes	Cuculidae	Crotophaga	Crotophaga ani	0	Undetermined	0	4	Yopal	Hato la virgen	Dry	5.17004	-72.0726	1	1	1	2
A1198	Birds	Aves	Cuculiformes	Cuculidae	Crotophaga	Crotophaga ani	1	34.92	0	4	Yopal	Hato la virgen	Dry	5.17004	-72.0726	1	1	1	2
A1199	Birds	Aves	Cuculiformes	Cuculidae	Crotophaga	Crotophaga ani	1	33.04	0	4	Yopal	Hato la virgen	Dry	5.17004	-72.0726	1	1	0	2
A1200	Birds	Aves	Galliformes	Phasianidae	Gallus	Gallus gallus	1	35.57	0	4	Yopal	Hato la virgen	Dry	5.19784	-72.082	1	1	1	2
A1201	Birds	Aves	Galliformes	Phasianidae	Gallus	Gallus gallus	0	Undetermined	0	4	Yopal	Hato la virgen	Dry	5.19784	-72.082	1	1	1	2
A1202	Birds	Aves	Galliformes	Phasianidae	Gallus	Gallus gallus	1	33.74	0	4	Yopal	Hato la virgen	Dry	5.19784	-72.082	1	1	1	2
A1203	Birds	Aves	Passeriformes	Tyrannidae	Tyrannus	Tyrannus savana	1	34.88	0	4	Yopal	Hato la virgen	Dry	5.18076	-72.0896	1	1	1	2
A1204	Birds	Aves	Passeriformes	Tyrannidae	Tyrannus	Tyrannus savana	0	Undetermined	0	4	Yopal	Hato la virgen	Dry	5.18076	-72.0896	1	1	1	2
A1205	Birds	Aves	Passeriformes	Tyrannidae	Myiozetetes	Myiozetetes cayanensis	0	Undetermined	0	4	Yopal	Hato la virgen	Dry	5.18076	-72.0896	1	1	1	2
A1206	Birds	Aves	Passeriformes	Tyrannidae	Tyrannus	Tyrannus savana	0	Undetermined	0	4	Yopal	Hato la virgen	Dry	5.18389	-72.0871	1	1	1	2
A1207	Birds	Aves	Passeriformes	Tyrannidae	Myiozetetes	Myiozetetes cayanensis	0	Undetermined	0	4	Yopal	Hato la virgen	Dry	5.18084	-72.0896	1	1	1	2
A1208	Birds	Aves	Passeriformes	Tyrannidae	Tyrannus	Tyrannus savana	0	Undetermined	0	4	Yopal	Hato la virgen	Dry	5.18389	-72.0871	1	1	1	2
A1209	Birds	Aves	Passeriformes	Tyrannidae	Tyrannus	Tyrannus savana	1	34.45	0	4	Yopal	Hato la virgen	Dry	5.18076	-72.0896	1	1	1	2
A1210	Birds	Aves	Passeriformes	Tyrannidae	Tyrannus	Tyrannus melancholicus	1	35.97	0	4	Yopal	Hato la virgen	Dry	5.18389	-72.0871	1	1	0	2
A1211	Birds	Aves	Passeriformes	Tyrannidae	Tyrannus	Tyrannus savana	1	34.85	0	4	Yopal	Hato la virgen	Dry	5.18076	-72.0896	1	1	0	2
A1212	Birds	Aves	Cuculiformes	Cuculidae	Crotophaga	Crotophaga ani	0	Undetermined	0	4	Yopal	Hato la virgen	Dry	5.18076	-72.0896	1	1	1	2
A1213	Birds	Aves	Cuculiformes	Cuculidae	Crotophaga	Crotophaga ani	0	Undetermined	0	4	Yopal	Hato la virgen	Dry	5.18076	-72.0896	1	1	1	2
A1214	Birds	Aves	Cuculiformes	Cuculidae	Crotophaga	Crotophaga ani	0	Undetermined	0	4	Yopal	Hato la virgen	Dry	5.15409	-72.068	1	1	1	2
A1215	Birds	Aves	Caprimulgiformes	Caprimulgidae	Nyctidromus	Nyctidromus albicollis	0	Undetermined	0	4	Yopal	Hato la virgen	Dry	5.15409	-72.068	1	1	1	2
A1216	Birds	Aves	Caprimulgiformes	Caprimulgidae	Nyctidromus	Nyctidromus albicollis	1	36.01	0	4	Yopal	Hato la virgen	Dry	5.15409	-72.068	1	1	1	2
A1217	Birds	Aves	Caprimulgiformes	Caprimulgidae	Nyctidromus	Nyctidromus albicollis	1	33.34	0	4	Yopal	Hato la virgen	Dry	5.15409	-72.068	1	1	1	2
A1218	Birds	Aves	Caprimulgiformes	Caprimulgidae	Hydropsalis	Hydropsalis cayennensis	1	34.84	0	4	Yopal	Hato la virgen	Dry	5.15409	-72.068	1	1	1	2
A1219	Birds	Aves	Opisthocomiformes	Opisthocomidae	Opisthocomus	Opisthocomus hoazin	1	35.84	0	4	Yopal	Hato la virgen	Dry	5.15409	-72.068	1	1	1	2
A1220	Birds	Aves	Caprimulgiformes	Caprimulgidae	Nyctidromus	Nyctidromus albicollis	1	33.84	0	4	Yopal	Hato la virgen	Dry	5.15409	-72.068	1	1	1	2
A1221	Birds	Aves	Caprimulgiformes	Caprimulgidae	Nyctidromus	Nyctidromus albicollis	0	Undetermined	0	4	Yopal	Hato la virgen	Dry	5.15409	-72.068	1	1	1	2
A1222	Birds	Aves	Caprimulgiformes	Caprimulgidae	Nyctidromus	Nyctidromus albicollis	0	Undetermined	0	4	Yopal	Hato la virgen	Dry	5.15409	-72.068	1	1	1	2
A1223	Birds	Aves	Caprimulgiformes	Caprimulgidae	Nyctidromus	Nyctidromus albicollis	0	Undetermined	0	4	Yopal	Hato la virgen	Dry	5.15409	-72.068	1	1	1	2
A1224	Birds	Aves	Caprimulgiformes	Caprimulgidae	Nyctidromus	Nyctidromus albicollis	0	Undetermined	0	4	Yopal	Hato la virgen	Dry	5.15409	-72.068	1	1	1	2
A1225	Birds	Aves	Caprimulgiformes	Caprimulgidae	Nyctidromus	Nyctidromus albicollis	0	Undetermined	0	4	Yopal	Hato la virgen	Dry	5.15409	-72.068	1	1	1	2
A1226	Birds	Aves	Caprimulgiformes	Caprimulgidae	Nyctidromus	Nyctidromus albicollis	0	Undetermined	0	4	Yopal	Hato la virgen	Dry	5.15409	-72.068	1	1	1	2
A1227	Birds	Aves	Caprimulgiformes	Caprimulgidae	Nyctidromus	Nyctidromus albicollis	1	34.48	0	4	Yopal	Hato la virgen	Dry	5.15409	-72.068	1	1	1	2
A273	Birds	Aves	Passeriformes	Tyrannidae	Myiozetetes	Myiozetetes cayanensis	0	Undetermined	0	2	Paz de Ariporo	Rnsc Birds d jah paz de ariporo	Dry	5.7480333	-71.40755	1	1	0	2
A274	Birds	Aves	Passeriformes	Furnariidae	Phacellodomus	Phacellodomus rufifrons	0	Undetermined	0	2	Paz de Ariporo	Rnsc Birds d jah paz de ariporo	Dry	5.7480333	-71.40755	1	1	0	2
A275	Birds	Aves	Passeriformes	Tyrannidae	Pitangus	Pitangus sulphuratus	0	Undetermined	0	2	Paz de Ariporo	Rnsc Birds d jah paz de ariporo	Dry	5.7480333	-71.40755	1	1	1	2
A276	Birds	Aves	Passeriformes	Turdidae	Turdus	Turdus nudigenis	0	Undetermined	0	2	Paz de Ariporo	Rnsc Birds d jah paz de ariporo	Dry	5.7480333	-71.40755	1	1	1	2
A277	Birds	Aves	Passeriformes	Tyrannidae	Phelpsia	Phelpsia inornata	0	Undetermined	0	2	Paz de Ariporo	Rnsc Birds d jah paz de ariporo	Dry	5.7480333	-71.40755	1	1	0	2
A278	Birds	Aves	Passeriformes	Thraupidae	Paroaria	Paroaria nigrogenis	0	Undetermined	0	2	Paz de Ariporo	Rnsc Birds d jah paz de ariporo	Dry	5.7480333	-71.40755	1	1	1	2
A279	Birds	Aves	Passeriformes	Tyrannidae	Pitangus	Pitangus sulphuratus	0	Undetermined	0	2	Paz de Ariporo	Rnsc Birds d jah paz de ariporo	Dry	5.7480333	-71.40755	1	1	1	2
A280	Birds	Aves	Passeriformes	Thraupidae	Sporophila	Sporophila intermedia	0	Undetermined	0	2	Paz de Ariporo	Rnsc Birds d jah paz de ariporo	Dry	5.7480333	-71.40755	1	1	0	2
A281	Birds	Aves	Passeriformes	Thraupidae	Thraupis	Thraupis episcopus	0	Undetermined	0	2	Paz de Ariporo	Rnsc Birds d jah paz de ariporo	Dry	5.7480333	-71.40755	1	1	1	2
A282	Birds	Aves	Passeriformes	Tyrannidae	Myiarchus	Myiarchus cephalotes	0	Undetermined	0	2	Paz de Ariporo	Rnsc Birds d jah paz de ariporo	Dry	5.7480333	-71.40755	1	1	0	2
A283	Birds	Aves	Passeriformes	Tyrannidae	Pitangus	Pitangus sulphuratus	0	Undetermined	0	2	Paz de Ariporo	Rnsc Birds d jah paz de ariporo	Dry	5.7480333	-71.40755	1	1	0	2
A284	Birds	Aves	Columbiformes	Columbidae	Columbina	Columbina squammata	0	Undetermined	0	2	Paz de Ariporo	Rnsc Birds d jah paz de ariporo	Dry	5.7480333	-71.40755	1	1	0	2
A285	Birds	Aves	Passeriformes	Cardinalidae	Saltator	Saltator coerulescens	0	Undetermined	0	2	Paz de Ariporo	Rnsc Birds d jah paz de ariporo	Dry	5.7480333	-71.40755	1	1	1	2
A286	Birds	Aves	Passeriformes	Turdidae	Turdus	Turdus leucomelas	0	Undetermined	0	2	Paz de Ariporo	Rnsc Birds d jah paz de ariporo	Dry	5.7480333	-71.40755	1	1	1	2
A287	Birds	Aves	Columbiformes	Columbidae	Columbina	Columbina squammata	0	Undetermined	0	2	Paz de Ariporo	Rnsc Birds d jah paz de ariporo	Dry	5.7480333	-71.40755	1	1	1	2
A288	Birds	Aves	Passeriformes	Tyrannidae	Myiarchus	Myiarchus cephalotes	0	Undetermined	0	2	Paz de Ariporo	Rnsc Birds d jah paz de ariporo	Dry	5.7480333	-71.40755	1	1	0	2
A289	Birds	Aves	Passeriformes	Tyrannidae	Philohydor	Philohydor lictor	0	Undetermined	0	2	Paz de Ariporo	Rnsc Birds d jah paz de ariporo	Dry	5.7480333	-71.40755	1	1	1	2
A290	Birds	Aves	Passeriformes	Tyrannidae	Phelpsia	Phelpsia inornata	0	Undetermined	0	2	Paz de Ariporo	Rnsc Birds d jah paz de ariporo	Dry	5.7480333	-71.40755	1	1	0	2
A291	Birds	Aves	Columbiformes	Columbidae	Columbina	Columbina squammata	0	Undetermined	0	2	Paz de Ariporo	Rnsc Birds d jah paz de ariporo	Dry	5.7480333	-71.40755	1	1	1	2
A292	Birds	Aves	Passeriformes	Tyrannidae	Philohydor	Philohydor lictor	0	Undetermined	0	2	Paz de Ariporo	Rnsc Birds d jah paz de ariporo	Dry	5.7480333	-71.40755	1	1	0	2
A293	Birds	Aves	Passeriformes	Thraupidae	Stilpnia	Stilpnia cayana	0	Undetermined	0	2	Paz de Ariporo	Rnsc Birds d jah paz de ariporo	Dry	5.7480333	-71.40755	1	1	0	2
A294	Birds	Aves	Passeriformes	Tyrannidae	Pitangus	Pitangus sulphuratus	0	Undetermined	0	2	Paz de Ariporo	Rnsc Birds d jah paz de ariporo	Dry	5.7480333	-71.40755	1	1	1	2
A295	Birds	Aves	Columbiformes	Columbidae	Columbina	Columbina squammata	0	Undetermined	0	2	Paz de Ariporo	Rnsc Birds d jah paz de ariporo	Dry	5.7480333	-71.40755	1	1	0	2
A296	Birds	Aves	Accipitriformes	Cathartidae	Coragyps	Coragyps atratus	0	Undetermined	0	2	Paz de Ariporo	Rnsc Birds d jah paz de ariporo	Dry	5.7480333	-71.40755	1	1	1	2
A297	Birds	Aves	Passeriformes	Tyrannidae	Tyrannus	Tyrannus melancholicus	0	Undetermined	0	2	Paz de Ariporo	Rnsc Birds d jah paz de ariporo	Dry	5.7480333	-71.40755	1	1	1	2
A298	Birds	Aves	Columbiformes	Columbidae	Columbina	Columbina squammata	0	Undetermined	0	2	Paz de Ariporo	Rnsc Birds d jah paz de ariporo	Dry	5.7480333	-71.40755	1	1	1	2
A299	Birds	Aves	Anseriformes	Anatidae	Oressochen	Oressochen jubatus	0	Undetermined	0	2	Paz de Ariporo	Rnsc Birds d jah paz de ariporo	Dry	5.7480333	-71.40755	1	1	1	2
A300	Birds	Aves	Passeriformes	Icteridae	Icterus	Icterus nigrogularis	0	Undetermined	0	2	Paz de Ariporo	Rnsc Birds d jah paz de ariporo	Dry	5.7480333	-71.40755	1	1	0	2
A301	Birds	Aves	Passeriformes	Tyrannidae	Pitangus	Pitangus sulphuratus	0	Undetermined	0	2	Paz de Ariporo	Rnsc Birds d jah paz de ariporo	Dry	5.7480333	-71.40755	1	1	1	2
A302	Birds	Aves	Passeriformes	Tyrannidae	Tyrannus	Tyrannus melancholicus	0	Undetermined	0	2	Paz de Ariporo	Rnsc Birds d jah paz de ariporo	Dry	5.7424	-71.4150667	1	1	0	2
A303	Birds	Aves	Passeriformes	Turdidae	Turdus	Turdus nudigenis	0	Undetermined	0	2	Paz de Ariporo	Rnsc Birds d jah paz de ariporo	Dry	5.7424	-71.4150667	1	1	1	2
A304	Birds	Aves	Passeriformes	Tyrannidae	Myiozetetes	Myiozetetes cayanensis	0	Undetermined	0	2	Paz de Ariporo	Rnsc Birds d jah paz de ariporo	Dry	5.7424	-71.4150667	1	1	0	2
A305	Birds	Aves	Passeriformes	Vireonidae	Cyclarhis	Cyclarhis gujanensis	0	Undetermined	0	2	Paz de Ariporo	Rnsc Birds d jah paz de ariporo	Dry	5.7424	-71.4150667	1	1	0	2
A306	Birds	Aves	Passeriformes	Tyrannidae	Pitangus	Pitangus sulphuratus	0	Undetermined	0	2	Paz de Ariporo	Rnsc Birds d jah paz de ariporo	Dry	5.7424	-71.4150667	1	1	1	2
A307	Birds	Aves	Passeriformes	Thraupidae	Tachyphonus	Tachyphonus rufus	0	Undetermined	0	2	Paz de Ariporo	Rnsc Birds d jah paz de ariporo	Dry	5.7424	-71.4150667	1	1	0	2
A308	Birds	Aves	Passeriformes	Tyrannidae	Myiarchus	Myiarchus cephalotes	0	Undetermined	0	2	Paz de Ariporo	Rnsc Birds d jah paz de ariporo	Dry	5.7424	-71.4150667	1	1	0	2
A309	Birds	Aves	Passeriformes	Furnariidae	Phacellodomus	Phacellodomus rufifrons	0	Undetermined	0	2	Paz de Ariporo	Rnsc Birds d jah paz de ariporo	Dry	5.7424	-71.4150667	1	1	0	2
A310	Birds	Aves	Passeriformes	Furnariidae	Phacellodomus	Phacellodomus rufifrons	0	Undetermined	0	2	Paz de Ariporo	Rnsc Birds d jah paz de ariporo	Dry	5.7424	-71.4150667	1	1	1	2
A311	Birds	Aves	Passeriformes	Furnariidae	Phacellodomus	Phacellodomus rufifrons	0	Undetermined	0	2	Paz de Ariporo	Rnsc Birds d jah paz de ariporo	Dry	5.7424	-71.4150667	1	1	0	2
A312	Birds	Aves	Passeriformes	Thraupidae	Ramphocelus	Ramphocelus carbo	0	Undetermined	0	2	Paz de Ariporo	Rnsc Birds d jah paz de ariporo	Dry	5.7424	-71.4150667	1	1	0	2
A313	Birds	Aves	Passeriformes	Tyrannidae	Elaenia	Elaenia chiriquensis	0	Undetermined	0	2	Paz de Ariporo	Rnsc Birds d jah paz de ariporo	Dry	5.7424	-71.4150667	1	1	0	2
A314	Birds	Aves	Passeriformes	Tyrannidae	Elaenia	Elaenia chiriquensis	0	Undetermined	0	2	Paz de Ariporo	Rnsc Birds d jah paz de ariporo	Dry	5.7424	-71.4150667	1	1	0	2
A315	Birds	Aves	Passeriformes	Tyrannidae	Elaenia	Elaenia chiriquensis	0	Undetermined	0	2	Paz de Ariporo	Rnsc Birds d jah paz de ariporo	Dry	5.7425	-71.4150668	1	1	0	2
A316	Birds	Aves	Passeriformes	Thraupidae	Sporophila	Sporophila intermedia	0	Undetermined	0	2	Paz de Ariporo	Rnsc Birds d jah paz de ariporo	Dry	5.7424	-71.4150667	1	1	0	2
A317	Birds	Aves	Passeriformes	Tyrannidae	Myiarchus	Myiarchus cephalotes	0	Undetermined	0	2	Paz de Ariporo	Rnsc Birds d jah paz de ariporo	Dry	5.7424	-71.4150667	1	1	0	2
A318	Birds	Aves	Passeriformes	Tyrannidae	Elaenia	Elaenia chiriquensis	0	Undetermined	0	2	Paz de Ariporo	Rnsc Birds d jah paz de ariporo	Dry	5.7424	-71.4150667	1	1	0	2
A319	Birds	Aves	Passeriformes	Thamnophilidae	Formicivora	Formicivora grisea	0	Undetermined	0	2	Paz de Ariporo	Rnsc Birds d jah paz de ariporo	Dry	5.7424	-71.4150667	1	1	0	2
A320	Birds	Aves	Passeriformes	Thraupidae	Ramphocelus	Ramphocelus carbo	0	Undetermined	0	2	Paz de Ariporo	Rnsc Birds d jah paz de ariporo	Dry	5.7424	-71.4150667	1	1	1	2
A321	Birds	Aves	Passeriformes	Thraupidae	Tachyphonus	Tachyphonus rufus	0	Undetermined	0	2	Paz de Ariporo	Rnsc Birds d jah paz de ariporo	Dry	5.7424	-71.4150667	1	1	0	2
A322	Birds	Aves	Passeriformes	Thamnophilidae	Thamnophilus	Thamnophilus doliatus	0	Undetermined	0	2	Paz de Ariporo	Rnsc Birds d jah paz de ariporo	Dry	5.7424	-71.4150667	1	1	0	2
A323	Birds	Aves	Passeriformes	Thamnophilidae	Thamnophilus	Thamnophilus doliatus	0	Undetermined	0	2	Paz de Ariporo	Rnsc Birds d jah paz de ariporo	Dry	5.7424	-71.4150667	1	1	0	2
A324	Birds	Aves	Passeriformes	Furnariidae	Synallaxis	Synallaxis albescens	0	Undetermined	0	2	Paz de Ariporo	Rnsc Birds d jah paz de ariporo	Dry	5.7424	-71.4150667	1	1	0	2
A325	Birds	Aves	Passeriformes	Thraupidae	Ramphocelus	Ramphocelus carbo	0	Undetermined	0	2	Paz de Ariporo	Rnsc Birds d jah paz de ariporo	Dry	5.7424	-71.4150667	1	1	0	2
A326	Birds	Aves	Passeriformes	Tyrannidae	Elaenia	Elaenia flavogaster	0	Undetermined	0	2	Paz de Ariporo	Rnsc Birds d jah paz de ariporo	Dry	5.7424	-71.4150667	1	1	0	2
A327	Birds	Aves	Columbiformes	Columbidae	Columbina	Columbina minuta	0	Undetermined	0	2	Paz de Ariporo	Rnsc Birds d jah paz de ariporo	Dry	5.7424	-71.4150667	1	1	1	2
A328	Birds	Aves	Passeriformes	Tyrannidae	Myiarchus	Myiarchus cephalotes	0	Undetermined	0	2	Paz de Ariporo	Rnsc Birds d jah paz de ariporo	Dry	5.7424	-71.4150667	1	1	0	2
A329	Birds	Aves	Passeriformes	Thraupidae	Ramphocelus	Ramphocelus carbo	0	Undetermined	0	2	Paz de Ariporo	Rnsc Birds d jah paz de ariporo	Dry	5.7424	-71.4150667	1	1	1	2
A330	Birds	Aves	Passeriformes	Tyrannidae	Pitangus	Pitangus sulphuratus	0	Undetermined	0	2	Paz de Ariporo	Rnsc Birds d jah paz de ariporo	Dry	5.7424	-71.4150667	1	1	1	2
A331	Birds	Aves	Passeriformes	Tyrannidae	Tyrannus	Tyrannus melancholicus	0	Undetermined	0	2	Paz de Ariporo	Rnsc Birds d jah paz de ariporo	Dry	5.7424	-71.4150667	1	1	1	2
A332	Birds	Aves	Passeriformes	Tyrannidae	Tyrannus	Tyrannus melancholicus	0	Undetermined	0	2	Paz de Ariporo	Rnsc Birds d jah paz de ariporo	Dry	5.7424	-71.4150667	1	1	1	2
A333	Birds	Aves	Passeriformes	Icteridae	Cacicus	Cacicus cela	0	Undetermined	0	2	Paz de Ariporo	Rnsc Birds d jah paz de ariporo	Dry	5.7424	-71.4150667	1	1	1	2
A334	Birds	Aves	Caprimulgiformes	Caprimulgidae	Hydropsalis	Hydropsalis maculicaudus	0	Undetermined	0	2	Paz de Ariporo	Rnsc Birds d jah paz de ariporo	Dry	5.7348167	-71.4089833	1	1	1	2
A335	Birds	Aves	Caprimulgiformes	Caprimulgidae	Nyctidromus	Nyctidromus albicollis	0	Undetermined	0	2	Paz de Ariporo	Rnsc Birds d jah paz de ariporo	Dry	5.7348167	-71.4089833	1	1	1	2
A336	Birds	Aves	Passeriformes	Tyrannidae	Fluvicola	Fluvicola pica	0	Undetermined	0	2	Paz de Ariporo	Rnsc Birds d jah paz de ariporo	Dry	5.7348167	-71.4089833	1	1	0	2
A337	Birds	Aves	Anseriformes	Anatidae	Oressochen	Oressochen jubatus	0	Undetermined	0	2	Paz de Ariporo	Rnsc Birds d jah paz de ariporo	Dry	5.7348167	-71.4089833	1	1	1	2
A338	Birds	Aves	Galliformes	Phasianidae	Gallus	Gallus gallus	0	Undetermined	0	2	Paz de Ariporo	Rnsc Birds d jah paz de ariporo	Dry	5.7348167	-71.4089833	1	1	1	2
A339	Birds	Aves	Galliformes	Phasianidae	Gallus	Gallus gallus	0	Undetermined	0	2	Paz de Ariporo	Rnsc Birds d jah paz de ariporo	Dry	5.7348167	-71.4089833	1	1	1	2
A340	Birds	Aves	Galliformes	Phasianidae	Gallus	Gallus gallus	0	Undetermined	0	2	Paz de Ariporo	Rnsc Birds d jah paz de ariporo	Dry	5.7348167	-71.4089833	1	1	1	2
A341	Birds	Aves	Galliformes	Phasianidae	Gallus	Gallus gallus	0	Undetermined	0	2	Paz de Ariporo	Rnsc Birds d jah paz de ariporo	Dry	5.7348167	-71.4089833	1	1	1	2
A342	Birds	Aves	Galliformes	Phasianidae	Gallus	Gallus gallus	0	Undetermined	0	2	Paz de Ariporo	Rnsc Birds d jah paz de ariporo	Dry	5.7348167	-71.4089833	1	1	1	2
A343	Birds	Aves	Galliformes	Phasianidae	Gallus	Gallus gallus	0	Undetermined	0	2	Paz de Ariporo	Rnsc Birds d jah paz de ariporo	Dry	5.7348167	-71.4089833	1	1	1	2
A344	Birds	Aves	Gruiformes	Rallidae	Aramides	Aramides cajaneus	0	Undetermined	0	2	Paz de Ariporo	Rnsc Birds d jah paz de ariporo	Dry	5.7348167	-71.4089833	1	1	1	2
A345	Birds	Aves	Columbiformes	Columbidae	Columbina	Columbina minuta	0	Undetermined	0	2	Paz de Ariporo	Rnsc Birds d jah paz de ariporo	Dry	5.7348167	-71.4089833	1	1	0	2
A346	Birds	Aves	Passeriformes	Thraupidae	Sporophila	Sporophila intermedia	0	Undetermined	0	2	Paz de Ariporo	Rnsc Birds d jah paz de ariporo	Dry	5.7324167	-71.4098333	1	1	0	2
A347	Birds	Aves	Passeriformes	Thraupidae	Sporophila	Sporophila intermedia	0	Undetermined	0	2	Paz de Ariporo	Rnsc Birds d jah paz de ariporo	Dry	5.7349	-71.4089833	1	1	0	2
A348	Birds	Aves	Passeriformes	Thraupidae	Paroaria	Paroaria nigrogenis	0	Undetermined	0	2	Paz de Ariporo	Rnsc Birds d jah paz de ariporo	Dry	5.7349	-71.4089833	1	1	0	2
A349	Birds	Aves	Passeriformes	Tyrannidae	Myiozetetes	Myiozetetes cayanensis	0	Undetermined	0	2	Paz de Ariporo	Rnsc Birds d jah paz de ariporo	Dry	5.7349	-71.4089833	1	1	0	2
A350	Birds	Aves	Passeriformes	Thraupidae	Thraupis	Thraupis episcopus	0	Undetermined	0	2	Paz de Ariporo	Rnsc Birds d jah paz de ariporo	Dry	5.7349	-71.4089833	1	1	1	2
A351	Birds	Aves	Passeriformes	Tyrannidae	Tyrannus	Tyrannus melancholicus	0	Undetermined	0	2	Paz de Ariporo	Rnsc Birds d jah paz de ariporo	Dry	5.7349	-71.4089833	1	1	0	2
A352	Birds	Aves	Passeriformes	Tyrannidae	Phelpsia	Phelpsia inornata	0	Undetermined	0	2	Paz de Ariporo	Rnsc Birds d jah paz de ariporo	Dry	5.7349	-71.4089833	1	1	0	2
A353	Birds	Aves	Passeriformes	Tyrannidae	Pitangus	Pitangus sulphuratus	0	Undetermined	0	2	Paz de Ariporo	Rnsc Birds d jah paz de ariporo	Dry	5.7349	-71.4089833	1	1	1	2
A354	Birds	Aves	Falconiformes	Accipiteridae	Buteo	Buteo albonotatus	0	Undetermined	0	2	Paz de Ariporo	Rnsc Birds d jah paz de ariporo	Dry	5.7324167	-71.4098333	1	1	1	2
A355	Birds	Aves	Passeriformes	Turdidae	Turdus	Turdus nudigenis	0	Undetermined	0	2	Paz de Ariporo	Rnsc Birds d jah paz de ariporo	Dry	5.7324167	-71.4098333	1	1	1	2
A356	Birds	Aves	Columbiformes	Columbidae	Patagioenas	Patagioenas cayennensis	0	Undetermined	0	2	Paz de Ariporo	Rnsc Birds d jah paz de ariporo	Dry	5.7349	-71.4089833	1	1	1	2
A357	Birds	Aves	Columbiformes	Columbidae	Columbina	Columbina minuta	0	Undetermined	0	2	Paz de Ariporo	Rnsc Birds d jah paz de ariporo	Dry	5.7349	-71.4089833	1	1	1	2
A358	Birds	Aves	Anseriformes	Anatidae	Oressochen	Oressochen jubatus	0	Undetermined	0	2	Paz de Ariporo	Rnsc Birds d jah paz de ariporo	Dry	5.7349	-71.4089833	1	1	1	2
A359	Birds	Aves	Passeriformes	Thraupidae	Paroaria	Paroaria nigrogenis	0	Undetermined	0	2	Paz de Ariporo	Rnsc Birds d jah paz de ariporo	Dry	5.7349	-71.4089833	1	1	0	2
A360	Birds	Aves	Passeriformes	Thraupidae	Paroaria	Paroaria nigrogenis	0	Undetermined	0	2	Paz de Ariporo	Rnsc Birds d jah paz de ariporo	Dry	5.7349	-71.4089833	1	1	1	2
A361	Birds	Aves	Strigiformes	Strigidae	Athene	Athene cunicularia	0	Undetermined	0	2	Paz de Ariporo	Rnsc Birds d jah paz de ariporo	Dry	5.7776833	-71.4027	1	1	1	2
A362	Birds	Aves	Charadriiformes	Charadriidae	Anarhynchus	Anarhynchus collaris	0	Undetermined	0	2	Paz de Ariporo	Rnsc Birds d jah paz de ariporo	Dry	5.7776833	-71.4027	1	1	1	2
A363	Birds	Aves	Charadriiformes	Jacanidae	Jacana	Jacana jacana	0	Undetermined	0	2	Paz de Ariporo	Rnsc Birds d jah paz de ariporo	Dry	5.7776833	-71.4027	1	1	1	2
A364	Birds	Aves	Charadriiformes	Jacanidae	Jacana	Jacana jacana	0	Undetermined	0	2	Paz de Ariporo	Rnsc Birds d jah paz de ariporo	Dry	5.7776833	-71.4027	1	1	1	2
A365	Birds	Aves	Charadriiformes	Jacanidae	Jacana	Jacana jacana	0	Undetermined	0	2	Paz de Ariporo	Rnsc Birds d jah paz de ariporo	Dry	5.7776833	-71.4027	1	1	1	2
A366	Birds	Aves	Charadriiformes	Jacanidae	Jacana	Jacana jacana	0	Undetermined	0	2	Paz de Ariporo	Rnsc Birds d jah paz de ariporo	Dry	5.7776833	-71.4027	1	1	1	2
A367	Birds	Aves	Charadriiformes	Charadriidae	Hoploxypterus	Hoploxypterus cayanus	0	Undetermined	0	2	Paz de Ariporo	Rnsc Birds d jah paz de ariporo	Dry	5.7776833	-71.4027	1	1	1	2
A368	Birds	Aves	Charadriiformes	Jacanidae	Jacana	Jacana jacana	0	Undetermined	0	2	Paz de Ariporo	Rnsc Birds d jah paz de ariporo	Dry	5.7776833	-71.4027	1	1	1	2
A369	Birds	Aves	Charadriiformes	Charadriidae	Vanellus	Vanellus chilensis	0	Undetermined	0	2	Paz de Ariporo	Rnsc Birds d jah paz de ariporo	Dry	5.7776833	-71.4027	1	1	1	2
A370	Birds	Aves	Charadriiformes	Jacanidae	Jacana	Jacana jacana	0	Undetermined	0	2	Paz de Ariporo	Rnsc Birds d jah paz de ariporo	Dry	5.7776833	-71.4027	1	1	1	2
A371	Birds	Aves	Charadriiformes	Charadriidae	Hoploxypterus	Hoploxypterus cayanus	0	Undetermined	0	2	Paz de Ariporo	Rnsc Birds d jah paz de ariporo	Dry	5.7776833	-71.4027	1	1	1	2
A372	Birds	Aves	Charadriiformes	Jacanidae	Jacana	Jacana jacana	0	Undetermined	0	2	Paz de Ariporo	Rnsc Birds d jah paz de ariporo	Dry	5.7776833	-71.4027	1	1	1	2
A373	Birds	Aves	Charadriiformes	Charadriidae	Hoploxypterus	Hoploxypterus cayanus	0	Undetermined	0	2	Paz de Ariporo	Rnsc Birds d jah paz de ariporo	Dry	5.7776833	-71.4027	1	1	0	2
A374	Birds	Aves	Pelecaniformes	Ardeidae	Egretta	Egretta caerulea	0	Undetermined	0	2	Paz de Ariporo	Rnsc Birds d jah paz de ariporo	Dry	5.7776833	-71.4027	1	1	1	2
A375	Birds	Aves	Pelecaniformes	Threskiornithidae	Theristicus	Theristicus caudatus	0	Undetermined	0	2	Paz de Ariporo	Rnsc Birds d jah paz de ariporo	Dry	5.7776833	-71.4027	1	1	1	2
A376	Birds	Aves	Passeriformes	Icteridae	Cacicus	Cacicus cela	0	Undetermined	0	2	Paz de Ariporo	Rnsc Birds d jah paz de ariporo	Dry	5.7349	-71.4089833	1	1	1	2
A377	Birds	Aves	Passeriformes	Icteridae	Quiscalus	Quiscalus lugubris	0	Undetermined	0	2	Paz de Ariporo	Rnsc Birds d jah paz de ariporo	Dry	5.7349	-71.4089833	1	1	0	2
A378	Birds	Aves	Passeriformes	Icteridae	Gymnomystax	Gymnomystax mexicanus	0	Undetermined	0	2	Paz de Ariporo	Rnsc Birds d jah paz de ariporo	Dry	5.7349	-71.4089833	1	1	1	2
A379	Birds	Aves	Passeriformes	Icteridae	Quiscalus	Quiscalus lugubris	0	Undetermined	0	2	Paz de Ariporo	Rnsc Birds d jah paz de ariporo	Dry	5.7349	-71.4089833	1	1	1	2
A380	Birds	Aves	Passeriformes	Icteridae	Gymnomystax	Gymnomystax mexicanus	0	Undetermined	0	2	Paz de Ariporo	Rnsc Birds d jah paz de ariporo	Dry	5.7349	-71.4089833	1	1	1	2
A381	Birds	Aves	Passeriformes	Icteridae	Quiscalus	Quiscalus lugubris	0	Undetermined	0	2	Paz de Ariporo	Rnsc Birds d jah paz de ariporo	Dry	5.7349	-71.4089833	1	1	1	2
A382	Birds	Aves	Passeriformes	Icteridae	Quiscalus	Quiscalus lugubris	0	Undetermined	0	2	Paz de Ariporo	Rnsc Birds d jah paz de ariporo	Dry	5.7349	-71.4089833	1	1	1	2
A383	Birds	Aves	Passeriformes	Icteridae	Quiscalus	Quiscalus lugubris	0	Undetermined	0	2	Paz de Ariporo	Rnsc Birds d jah paz de ariporo	Dry	5.7349	-71.4089833	1	1	1	2
A384	Birds	Aves	Passeriformes	Icteridae	Quiscalus	Quiscalus lugubris	0	Undetermined	0	2	Paz de Ariporo	Rnsc Birds d jah paz de ariporo	Dry	5.7349	-71.4089833	1	1	0	2
A385	Birds	Aves	Passeriformes	Icteridae	Gymnomystax	Gymnomystax mexicanus	0	Undetermined	0	2	Paz de Ariporo	Rnsc Birds d jah paz de ariporo	Dry	5.7349	-71.4089833	1	1	1	2
A386	Birds	Aves	Passeriformes	Icteridae	Gymnomystax	Gymnomystax mexicanus	0	Undetermined	0	2	Paz de Ariporo	Rnsc Birds d jah paz de ariporo	Dry	5.7350	-71.4089834	1	1	1	2
A387	Birds	Aves	Passeriformes	Icteridae	Quiscalus	Quiscalus lugubris	0	Undetermined	0	2	Paz de Ariporo	Rnsc Birds d jah paz de ariporo	Dry	5.7349	-71.4089833	1	1	1	2
A388	Birds	Aves	Passeriformes	Icteridae	Cacicus	Cacicus cela	0	Undetermined	0	2	Paz de Ariporo	Rnsc Birds d jah paz de ariporo	Dry	5.7349	-71.4089833	1	1	1	2
A389	Birds	Aves	Passeriformes	Icteridae	Quiscalus	Quiscalus lugubris	0	Undetermined	0	2	Paz de Ariporo	Rnsc Birds d jah paz de ariporo	Dry	5.7349	-71.4089833	1	1	1	2
A390	Birds	Aves	Piciformes	Picidae	Dryobates	Dryobates fumigatus	0	Undetermined	0	2	Paz de Ariporo	Rnsc Birds d jah paz de ariporo	Dry	5.7349	-71.4089833	1	1	0	2
A391	Birds	Aves	Charadriiformes	Charadriidae	Hoploxypterus	Hoploxypterus cayanus	0	Undetermined	0	2	Paz de Ariporo	Rnsc Birds d jah paz de ariporo	Dry	5.7349	-71.4089833	1	1	1	2
A392	Birds	Aves	Caprimulgiformes	Caprimulgidae	Hoploxypterus	Nyctidromus albicollis	0	Undetermined	0	2	Paz de Ariporo	Rnsc Birds d jah paz de ariporo	Dry	5.7349	-71.4089833	1	1	0	2
A393	Birds	Aves	Passeriformes	Icteridae	Hoploxypterus	Quiscalus lugubris	0	Undetermined	0	2	Paz de Ariporo	Rnsc Birds d jah paz de ariporo	Dry	5.7349	-71.4089833	1	1	1	2
A394	Birds	Aves	Passeriformes	Cardinalidae	Hoploxypterus	Saltator coerulescens	0	Undetermined	0	2	Paz de Ariporo	Rnsc Birds d jah paz de ariporo	Dry	5.7349	-71.4089833	1	1	0	2
A395	Birds	Aves	Passeriformes	Turdidae	Hoploxypterus	Turdus nudigenis	0	Undetermined	0	2	Paz de Ariporo	Rnsc Birds d jah paz de ariporo	Dry	5.7349	-71.4089833	1	1	1	2
A396	Birds	Aves	Passeriformes	Turdidae	Hoploxypterus	Turdus nudigenis	0	Undetermined	0	2	Paz de Ariporo	Rnsc Birds d jah paz de ariporo	Dry	5.7349	-71.4089833	1	1	0	2
A397	Birds	Aves	Passeriformes	Tyrannidae	Hoploxypterus	Tyrannus melancholicus	0	Undetermined	0	2	Paz de Ariporo	Rnsc Birds d jah paz de ariporo	Dry	5.7349	-71.4089833	1	1	1	2
A398	Birds	Aves	Passeriformes	Turdidae	Hoploxypterus	Turdus leucomelas	0	Undetermined	0	2	Paz de Ariporo	Rnsc Birds d jah paz de ariporo	Dry	5.7349	-71.4089833	1	1	1	2
A399	Birds	Aves	Eurypygiformes	Eurypygidae	Hoploxypterus	Eurypyga helias	0	Undetermined	0	2	Paz de Ariporo	Rnsc Birds d jah paz de ariporo	Dry	5.7349	-71.4089833	1	1	1	2
A400	Birds	Aves	Caprimulgiformes	Caprimulgidae	Hoploxypterus	Myiozetetes cayanensis	0	Undetermined	0	2	Paz de Ariporo	Rnsc Birds d jah paz de ariporo	Dry	5.7349	-71.4089833	1	1	1	2
A401	Birds	Aves	Caprimulgiformes	Caprimulgidae	Hoploxypterus	Myiozetetes cayanensis	0	Undetermined	0	2	Paz de Ariporo	Rnsc Birds d jah paz de ariporo	Dry	5.7349	-71.4089833	1	1	1	2
A402	Birds	Aves	Charadriiformes	Jacanidae	Hoploxypterus	Jacana jacana	0	Undetermined	0	2	Paz de Ariporo	Rnsc Birds d jah paz de ariporo	Dry	5.7349	-71.4089833	1	1	1	2
A403	Birds	Aves	Columbiformes	Columbidae	Hoploxypterus	Leptotila verreauxi	0	Undetermined	0	2	Paz de Ariporo	Rnsc Birds d jah paz de ariporo	Dry	5.7349	-71.4089833	1	1	1	2
A404	Birds	Aves	Eurypygiformes	Eurypygidae	Hoploxypterus	Eurypyga helias	0	Undetermined	0	2	Paz de Ariporo	Rnsc Birds d jah paz de ariporo	Dry	5.7349	-71.4089833	1	1	1	2
A405	Birds	Aves	Gruiformes	Rallidae	Hoploxypterus	Aramides cajaneus	0	Undetermined	0	2	Paz de Ariporo	Rnsc Birds d jah paz de ariporo	Dry	5.7349	-71.4089833	1	1	1	2
A406	Birds	Aves	Passeriformes	Tyrannidae	Hoploxypterus	Phelpsia inornata	0	Undetermined	0	2	Paz de Ariporo	Rnsc Birds d jah paz de ariporo	Dry	5.7349	-71.4089833	1	1	0	2
A407	Birds	Aves	Passeriformes	Tyrannidae	Hoploxypterus	Phelpsia inornata	0	Undetermined	0	2	Paz de Ariporo	Rnsc Birds d jah paz de ariporo	Dry	5.7349	-71.4089833	1	1	0	2
A408	Birds	Aves	Passeriformes	Tyrannidae	Hoploxypterus	Pitangus sulphuratus	0	Undetermined	0	2	Paz de Ariporo	Rnsc Birds d jah paz de ariporo	Dry	5.7563333	-71.4086667	1	1	1	2
A409	Birds	Aves	Charadriiformes	Jacanidae	Hoploxypterus	Jacana jacana	0	Undetermined	0	2	Paz de Ariporo	Rnsc Birds d jah paz de ariporo	Dry	5.7563333	-71.4086667	1	1	1	2
A410	Birds	Aves	Piciformes	Picidae	Hoploxypterus	Picumnus squamulatus	0	Undetermined	0	2	Paz de Ariporo	Rnsc Birds d jah paz de ariporo	Dry	5.7563333	-71.4086667	1	1	0	2
A411	Birds	Aves	Columbiformes	Columbidae	Hoploxypterus	Columbina minuta	0	Undetermined	0	2	Paz de Ariporo	Rnsc Birds d jah paz de ariporo	Dry	5.7563333	-71.4086667	1	1	1	2
A412	Birds	Aves	Passeriformes	Tyrannidae	Hoploxypterus	Phelpsia inornata	0	Undetermined	0	2	Paz de Ariporo	Rnsc Birds d jah paz de ariporo	Dry	5.7563333	-71.4086667	1	1	0	2
A413	Birds	Aves	Passeriformes	Tyrannidae	Hoploxypterus	Megarynchus pitangua	0	Undetermined	0	2	Paz de Ariporo	Rnsc Birds d jah paz de ariporo	Dry	5.7563333	-71.4086667	1	1	1	2
A414	Birds	Aves	Passeriformes	Tyrannidae	Hoploxypterus	Myiarchus Tyrannulus	0	Undetermined	0	2	Paz de Ariporo	Rnsc Birds d jah paz de ariporo	Dry	5.7563333	-71.4086667	1	1	1	2
A415	Birds	Aves	Passeriformes	Tyrannidae	Hoploxypterus	Tyrannus melancholicus	0	Undetermined	0	2	Paz de Ariporo	Rnsc Birds d jah paz de ariporo	Dry	5.7563333	-71.4086667	1	1	1	2
A416	Birds	Aves	Passeriformes	Tyrannidae	Hoploxypterus	Tyrannus melancholicus	0	Undetermined	0	2	Paz de Ariporo	Rnsc Birds d jah paz de ariporo	Dry	5.7563333	-71.4086667	1	1	1	2
A417	Birds	Aves	Columbiformes	Columbidae	Hoploxypterus	Columbina minuta	0	Undetermined	0	2	Paz de Ariporo	Rnsc Birds d jah paz de ariporo	Dry	5.7563333	-71.4086667	1	1	1	2
A418	Birds	Aves	Passeriformes	Icteridae	Hoploxypterus	Icterus nigrogularis	0	Undetermined	0	2	Paz de Ariporo	Rnsc Birds d jah paz de ariporo	Dry	5.7563333	-71.4086667	1	1	1	2
A419	Birds	Aves	Gruiformes	Rallidae	Hoploxypterus	Aramides cajaneus	0	Undetermined	0	2	Paz de Ariporo	Rnsc Birds d jah paz de ariporo	Dry	5.7563333	-71.4086667	1	1	1	2
A420	Birds	Aves	Gruiformes	Rallidae	Hoploxypterus	Aramides cajaneus	0	Undetermined	0	2	Paz de Ariporo	Rnsc Birds d jah paz de ariporo	Dry	5.7563333	-71.4086667	1	1	1	2
A421	Birds	Aves	Passeriformes	Turdidae	Hoploxypterus	Turdus ignobilis	0	Undetermined	0	2	Paz de Ariporo	Fundo "la llave". vereda barbillal. elyopal	Dry	5.2246333	-72.1124167	1	1	1	2
A422	Birds	Aves	Passeriformes	Turdidae	Hoploxypterus	Turdus ignobilis	0	Undetermined	0	2	Yopal	Fundo "la llave". vereda barbillal. elyopal	Dry	5.2246333	-72.1124167	1	1	1	2
A423	Birds	Aves	Passeriformes	Turdidae	Hoploxypterus	Turdus ignobilis	0	Undetermined	0	2	Yopal	Fundo "la llave". vereda barbillal. elyopal	Dry	5.2246333	-72.1124167	1	1	1	2
A424	Birds	Aves	Passeriformes	Cardinalidae	Hoploxypterus	Saltator maximus	0	Undetermined	0	2	Yopal	Fundo "la llave". vereda barbillal. elyopal	Dry	5.2246333	-72.1124167	1	1	1	2
A425	Birds	Aves	Passeriformes	Cardinalidae	Hoploxypterus	Saltator coerulescens	0	Undetermined	0	2	Yopal	Fundo "la llave". vereda barbillal. elyopal	Dry	5.2246333	-72.1124167	1	1	1	2
A426	Birds	Aves	Passeriformes	Tyrannidae	Hoploxypterus	Tyrannus melancholicus	0	Undetermined	0	2	Yopal	Fundo "la llave". vereda barbillal. elyopal	Dry	5.2246333	-72.1124167	1	1	1	2
A427	Birds	Aves	Passeriformes	Thraupidae	Hoploxypterus	Thraupis episcopus	0	Undetermined	0	2	Yopal	Fundo "la llave". vereda barbillal. elyopal	Dry	5.2246333	-72.1124167	1	1	0	2
A428	Birds	Aves	Charadriiformes	Charadriidae	Hoploxypterus	Vanellus chilensis	0	Undetermined	0	2	Yopal	Fundo "la llave". vereda barbillal. elyopal	Dry	5.2246333	-72.1124167	1	1	1	2
A429	Birds	Aves	Caprimulgiformes	Caprimulgidae	Hoploxypterus	Nyctidromus albicollis	0	Undetermined	0	2	Yopal	Fundo "la llave". vereda barbillal. elyopal	Dry	5.2246333	-72.1124167	1	1	0	2
A430	Birds	Aves	Caprimulgiformes	Caprimulgidae	Hoploxypterus	Nyctidromus albicollis	0	Undetermined	0	2	Yopal	Fundo "la llave". vereda barbillal. elyopal	Dry	5.2246333	-72.1124167	1	1	1	2
A431	Birds	Aves	Charadriiformes	Jacanidae	Hoploxypterus	Jacana jacana	0	Undetermined	0	2	Yopal	Fundo "la llave". vereda barbillal. elyopal	Dry	5.2246333	-72.1124167	1	1	1	2
A432	Birds	Aves	Charadriiformes	Jacanidae	Hoploxypterus	Jacana jacana	0	Undetermined	0	2	Yopal	Fundo "la llave". vereda barbillal. elyopal	Dry	5.2246333	-72.1124167	1	1	1	2
A433	Birds	Aves	Caprimulgiformes	Caprimulgidae	Hoploxypterus	Nyctidromus albicollis	0	Undetermined	0	2	Yopal	Fundo "la llave". vereda barbillal. elyopal	Dry	5.2246333	-72.1124167	1	1	1	2
A434	Birds	Aves	Caprimulgiformes	Caprimulgidae	Hoploxypterus	Nyctidromus albicollis	0	Undetermined	0	2	Yopal	Fundo "la llave". vereda barbillal. elyopal	Dry	5.2246333	-72.1124167	1	1	1	2
A435	Birds	Aves	Passeriformes	Thraupidae	Hoploxypterus	Thraupis palmarum	0	Undetermined	0	2	Yopal	Fundo "la llave". vereda barbillal. elyopal	Dry	5.2246333	-72.1124167	1	1	0	2
A436	Birds	Aves	Passeriformes	Icteridae	Hoploxypterus	Icterus icterus	0	Undetermined	0	2	Yopal	Fundo "la llave". vereda barbillal. elyopal	Dry	5.2246333	-72.1124167	1	1	1	2
A437	Birds	Aves	Passeriformes	Icteridae	Hoploxypterus	Icterus icterus	0	Undetermined	0	2	Yopal	Fundo "la llave". vereda barbillal. elyopal	Dry	5.2246333	-72.1124167	1	1	1	2
A438	Birds	Aves	Passeriformes	Thraupidae	Hoploxypterus	Thraupis episcopus	0	Undetermined	0	2	Yopal	Fundo "la llave". vereda barbillal. elyopal	Dry	5.2246333	-72.1124167	1	1	1	2
A439	Birds	Aves	Charadriiformes	Charadriidae	Hoploxypterus	Vanellus chilensis	0	Undetermined	0	2	Yopal	Fundo "la llave". vereda barbillal. elyopal	Dry	5.2246333	-72.1124167	1	1	1	2
A440	Birds	Aves	Passeriformes	Thamnophilidae	Hoploxypterus	Formicivora grisea	0	Undetermined	0	2	Yopal	Fundo "la llave". vereda barbillal. elyopal	Dry	5.22355	-72.11785	1	1	0	2
A441	Birds	Aves	Charadriiformes	Charadriidae	Hoploxypterus	Vanellus chilensis	0	Undetermined	0	2	Yopal	Fundo "la llave". vereda barbillal. elyopal	Dry	5.22355	-72.11785	1	1	1	2
A442	Birds	Aves	Columbiformes	Columbidae	Hoploxypterus	Columbina squammata	0	Undetermined	0	2	Yopal	Finca el recuerdo. vereda primero de mayo	Dry	5.25445	-72.1479167	1	1	1	2
A443	Birds	Aves	Charadriiformes	Jacanidae	Hoploxypterus	Jacana jacana	0	Undetermined	0	2	Yopal	Finca el recuerdo. vereda primero de mayo	Dry	5.25445	-72.1479167	1	1	1	2
A444	Birds	Aves	Passeriformes	Turdidae	Hoploxypterus	Turdus ignobilis	0	Undetermined	0	2	Yopal	Finca el recuerdo. vereda primero de mayo	Dry	5.25445	-72.1479167	1	1	1	2
A445	Birds	Aves	Passeriformes	Tyrannidae	Hoploxypterus	Tyrannus melancholicus	0	Undetermined	0	2	Yopal	Finca el recuerdo. vereda primero de mayo	Dry	5.25445	-72.1479167	1	1	0	2
A446	Birds	Aves	Passeriformes	Turdidae	Hoploxypterus	Turdus ignobilis	0	Undetermined	0	2	Yopal	Finca el recuerdo. vereda primero de mayo	Dry	5.25445	-72.1479167	1	1	1	2
A447	Birds	Aves	Piciformes	Picidae	Hoploxypterus	Colaptes punctigula	0	Undetermined	0	2	Yopal	Finca el recuerdo. vereda primero de mayo	Dry	5.25445	-72.1479167	1	1	1	2
A448	Birds	Aves	Passeriformes	Tyrannidae	Hoploxypterus	Tyrannus melancholicus	0	Undetermined	0	2	Yopal	Finca el recuerdo. vereda primero de mayo	Dry	5.25445	-72.1479167	1	1	0	2
A449	Birds	Aves	Charadriiformes	Jacanidae	Hoploxypterus	Jacana jacana	0	Undetermined	0	2	Yopal	Finca el recuerdo. vereda primero de mayo	Dry	5.25445	-72.1479167	1	1	1	2
A450	Birds	Aves	Passeriformes	Cardinalidae	Hoploxypterus	Saltator maximus	0	Undetermined	0	2	Yopal	Finca el recuerdo. vereda primero de mayo	Dry	5.25445	-72.1479167	1	1	1	2
A451	Birds	Aves	Passeriformes	Furnariidae	Hoploxypterus	Cranioleuca vulpina	0	Undetermined	0	2	Yopal	Finca el recuerdo. vereda primero de mayo	Dry	5.25445	-72.1479167	1	1	0	2
A452	Birds	Aves	Columbiformes	Columbidae	Hoploxypterus	Patagioenas cayennensis	0	Undetermined	0	2	Yopal	Finca el recuerdo. vereda primero de mayo	Dry	5.25445	-72.1479167	1	1	1	2
A453	Birds	Aves	Passeriformes	Tyrannidae	Hoploxypterus	Tyrannus melancholicus	0	Undetermined	0	2	Yopal	Finca el recuerdo. vereda primero de mayo	Dry	5.25445	-72.1479167	1	1	0	2
A454	Birds	Aves	Columbiformes	Columbidae	Hoploxypterus	Columbina minuta	0	Undetermined	0	2	Yopal	Finca el recuerdo. vereda primero de mayo	Dry	5.25445	-72.1479167	1	1	1	2
A455	Birds	Aves	Passeriformes	Tyrannidae	Hoploxypterus	Tyrannus melancholicus	0	Undetermined	0	2	Yopal	Finca el recuerdo. vereda primero de mayo	Dry	5.25445	-72.1479167	1	1	1	2
A456	Birds	Aves	Passeriformes	Tyrannidae	Hoploxypterus	Elaenia chiriquensis	0	Undetermined	0	2	Yopal	Finca el recuerdo. vereda primero de mayo	Dry	5.25445	-72.1479167	1	1	0	2
A457	Birds	Aves	Passeriformes	Thraupidae	Hoploxypterus	Sporophila intermedia	0	Undetermined	0	2	Yopal	Finca el recuerdo. vereda primero de mayo	Dry	5.25445	-72.1479167	1	1	0	2
A458	Birds	Aves	Anseriformes	Anatidae	Hoploxypterus	Dendrocygna autumnalis	0	Undetermined	0	2	Yopal	Finca la vigia. corregimiento punto nuevo en yopal	Dry	5.1811367	-72.1258833	1	1	1	2
A459	Birds	Aves	Passeriformes	Thraupidae	Hoploxypterus	Paroaria nigrogenis	0	Undetermined	0	2	Yopal	Finca la vigia. corregimiento punto nuevo en yopal	Dry	5.1815833	-72.0068333	1	1	0	2
A460	Birds	Aves	Passeriformes	Tyrannidae	Hoploxypterus	Tyrannus melancholicus	0	Undetermined	0	2	Yopal	Finca la vigia. corregimiento punto nuevo en yopal	Dry	5.1815833	-72.0068333	1	1	1	2
A461	Birds	Aves	Coraciiformes	Alcedinidae	Hoploxypterus	Megaceryle torquata	0	Undetermined	0	2	Yopal	Finca la vigia. corregimiento punto nuevo en yopal	Dry	5.1815833	-72.0068333	1	1	1	2
A462	Birds	Aves	Cuculiformes	Cuculidae	Hoploxypterus	Crotophaga ani	0	Undetermined	0	2	Yopal	Finca la vigia. corregimiento punto nuevo en yopal	Dry	5.1815833	-72.0068333	1	1	1	2
A463	Birds	Aves	Charadriiformes	Jacanidae	Hoploxypterus	Jacana jacana	0	Undetermined	0	2	Yopal	Finca la vigia. corregimiento punto nuevo en yopal	Dry	5.1815833	-72.0068333	1	1	0	2
A464	Birds	Aves	Charadriiformes	Jacanidae	Hoploxypterus	Jacana jacana	0	Undetermined	0	2	Yopal	Finca la vigia. corregimiento punto nuevo en yopal	Dry	5.1815833	-72.0068333	1	1	0	2
A465	Birds	Aves	Caprimulgiformes	Caprimulgidae	Hoploxypterus	Nyctidromus albicollis	0	Undetermined	0	2	Yopal	Finca la vigia. corregimiento punto nuevo en yopal	Dry	5.1815833	-72.0068333	1	1	1	2
A466	Birds	Aves	Passeriformes	Tyrannidae	Hoploxypterus	Elaenia flavogaster	0	Undetermined	0	2	Yopal	Finca la vigia. corregimiento punto nuevo en yopal	Dry	5.1815833	-72.0068333	1	1	0	2
A467	Birds	Aves	Passeriformes	Emberizidae	Hoploxypterus	Ammodramus aurifrons	0	Undetermined	0	2	Yopal	Finca la vigia. corregimiento punto nuevo en yopal	Dry	5.1815833	-72.0068333	1	1	0	2
A468	Birds	Aves	Charadriiformes	Jacanidae	Hoploxypterus	Jacana jacana	0	Undetermined	0	2	Yopal	Finca la vigia. corregimiento punto nuevo en yopal	Dry	5.1815833	-72.0068333	1	1	0	2
A469	Birds	Aves	Charadriiformes	Jacanidae	Hoploxypterus	Jacana jacana	0	Undetermined	0	2	Yopal	Finca la vigia. corregimiento punto nuevo en yopal	Dry	5.1815833	-72.0068333	1	1	0	2
A470	Birds	Aves	Passeriformes	Tyrannidae	Hoploxypterus	Fluvicola pica	0	Undetermined	0	2	Yopal	Finca la vigia. corregimiento punto nuevo en yopal	Dry	5.1815833	-72.0068333	1	1	0	2
A471	Birds	Aves	Passeriformes	Thraupidae	Hoploxypterus	Paroaria nigrogenis	0	Undetermined	0	2	Yopal	Finca la vigia. corregimiento punto nuevo en yopal	Dry	5.1815833	-72.0068333	1	1	0	2
A472	Birds	Aves	Charadriiformes	Jacanidae	Hoploxypterus	Jacana jacana	0	Undetermined	0	2	Yopal	Finca la vigia. corregimiento punto nuevo en yopal	Dry	5.1815833	-72.0068333	1	1	0	2
A473	Birds	Aves	Charadriiformes	Jacanidae	Hoploxypterus	Jacana jacana	0	Undetermined	0	2	Yopal	Finca la vigia. corregimiento punto nuevo en yopal	Dry	5.1815833	-72.0068333	1	1	0	2
A474	Birds	Aves	Charadriiformes	Jacanidae	Hoploxypterus	Jacana jacana	0	Undetermined	0	2	Yopal	Finca la vigia. corregimiento punto nuevo en yopal	Dry	5.1815833	-72.0068333	1	1	0	2
A475	Birds	Aves	Caprimulgiformes	Caprimulgidae	Hoploxypterus	Hydropsalis cayennensis	0	Undetermined	0	2	Yopal	Finca la vigia. corregimiento punto nuevo en yopal	Dry	5.1815833	-72.0068333	1	1	0	2
A476	Birds	Aves	Charadriiformes	Charadriidae	Hoploxypterus	Hoploxypterus cayanus	0	Undetermined	0	2	Yopal	Finca la vigia. corregimiento punto nuevo en yopal	Dry	5.1815833	-72.0068333	1	1	0	2
A477	Birds	Aves	Passeriformes	Tyrannidae	Myiozetetes	Myiozetetes cayanensis	0	Undetermined	0	2	Yopal	Finca la vigia. corregimiento punto nuevo en yopal	Dry	5.1780167	-72.0836333	1	1	0	2
A478	Birds	Aves	Passeriformes	Tyrannidae	Tyrannus	Tyrannus melancholicus	0	Undetermined	0	2	Yopal	Finca la vigia. corregimiento punto nuevo en yopal	Dry	5.1780167	-72.0836333	1	1	1	2
A479	Birds	Aves	Passeriformes	Tyrannidae	Tyrannus	Tyrannus savana	0	Undetermined	0	2	Yopal	Finca la vigia. corregimiento punto nuevo en yopal	Dry	5.1780167	-72.0836333	1	1	0	2
A480	Birds	Aves	Gruiformes	Rallidae	Porphyrio	Phorphirio flavirostris	0	Undetermined	0	2	Yopal	Finca la vigia. corregimiento punto nuevo en yopal	Dry	5.1780167	-72.0836333	1	1	1	2
A481	Birds	Aves	Passeriformes	Thraupidae	Paroaria	Paroaria nigrogenis	0	Undetermined	0	2	Yopal	Finca la vigia. corregimiento punto nuevo en yopal	Dry	5.1780167	-72.0836333	1	1	1	2
A482	Birds	Aves	Passeriformes	Mimidae	Mimus	Mimus gilvus	0	Undetermined	0	2	Yopal	Finca la vigia. corregimiento punto nuevo en yopal	Dry	5.1780167	-72.0836333	1	1	1	2
A483	Birds	Aves	Passeriformes	Mimidae	Mimus	Mimus gilvus	0	Undetermined	0	2	Yopal	Finca la vigia. corregimiento punto nuevo en yopal	Dry	5.1780167	-72.0836333	1	1	1	2
A484	Birds	Aves	Caprimulgiformes	Caprimulgidae	Nyctiprogne	Nyctiprogne leucopyga .	0	Undetermined	0	2	Yopal	Finca la vigia. corregimiento punto nuevo en yopal	Dry	5.1780167	-72.0836333	1	1	0	2
A485	Birds	Aves	Cuculiformes	Cuculidae	Crotophaga	Crotophaga major	0	Undetermined	0	2	Yopal	Finca la vigia. corregimiento punto nuevo en yopal	Dry	5.1780167	-72.0836333	1	1	1	2
A486	Birds	Aves	Passeriformes	Tyrannidae	Tyrannus	Tyrannus melancholicus	0	Undetermined	0	2	Yopal	Finca la vigia. corregimiento punto nuevo en yopal	Dry	5.1780167	-72.0836333	1	1	1	2
A487	Birds	Aves	Passeriformes	Thraupidae	Stilpnia	Stilpnia cayana	0	Undetermined	0	2	Yopal	Finca la vigia. corregimiento punto nuevo en yopal	Dry	5.1780167	-72.0836333	1	1	0	2
A488	Birds	Aves	Passeriformes	Thraupidae	Stilpnia	Stilpnia cayana	0	Undetermined	0	2	Yopal	Finca la vigia. corregimiento punto nuevo en yopal	Dry	5.1780167	-72.0836333	1	1	1	2
A489	Birds	Aves	Passeriformes	Mimidae	Mimus	Mimus gilvus	0	Undetermined	0	2	Yopal	Finca la vigia. corregimiento punto nuevo en yopal	Dry	5.1780167	-72.0836333	1	1	1	2
A490	Birds	Aves	Passeriformes	Tyrannidae	Tyrannus	Tyrannus melancholicus	0	Undetermined	0	2	Yopal	Finca la vigia. corregimiento punto nuevo en yopal	Dry	5.1780167	-72.0836333	1	1	1	2
A491	Birds	Aves	Passeriformes	Thraupidae	Paroaria	Paroaria nigrogenis	0	Undetermined	0	2	Yopal	Finca la vigia. corregimiento punto nuevo en yopal	Dry	5.1780167	-72.0836333	1	1	0	2
A492	Birds	Aves	Pelecaniformes	Ardeidae	Butorides	Butorides striata	0	Undetermined	0	2	Yopal	Finca la vigia. corregimiento punto nuevo en yopal	Dry	5.1780167	-72.0836333	1	1	1	2
A493	Birds	Aves	Charadriiformes	Jacanidae	Jacana	Jacana jacana	0	Undetermined	0	2	Yopal	Finca la vigia. corregimiento punto nuevo en yopal	Dry	5.1780167	-72.0836333	1	1	0	2
A494	Birds	Aves	Passeriformes	Thraupidae	Thraupis	Thraupis episcopus	0	Undetermined	0	2	Yopal	Finca la vigia. corregimiento punto nuevo en yopal	Dry	5.1780167	-72.0836333	1	1	0	2
A495	Birds	Aves	Caprimulgiformes	Caprimulgidae	Nyctidromus	Nyctidromus albicollis	0	Undetermined	0	2	Yopal	Finca la vigia. corregimiento punto nuevo en yopal	Dry	5.1780167	-72.0836333	1	1	1	2
A496	Birds	Aves	Passeriformes	Furnariidae	Phacellodomus	Phacellodomus rufifrons	0	Undetermined	0	2	Yopal	Finca la vigia. corregimiento punto nuevo en yopal	Dry	5.1780167	-72.0836333	1	1	1	2
A497	Birds	Aves	Passeriformes	Thraupidae	Sicalis	Sicalis flaveola	0	Undetermined	0	2	Yopal	Finca la vigia. corregimiento punto nuevo en yopal	Dry	5.1780167	-72.0836333	1	1	0	2
A498	Birds	Aves	Passeriformes	Tyrannidae	Tyrannus	Tyrannus savana	0	Undetermined	0	2	Yopal	Finca la vigia. corregimiento punto nuevo en yopal	Dry	5.1780167	-72.0836333	1	1	1	2
A499	Birds	Aves	Passeriformes	Tyrannidae	Tyrannus	Tyrannus savana	0	Undetermined	0	2	Yopal	Finca la vigia. corregimiento punto nuevo en yopal	Dry	5.1780167	-72.0836333	1	1	1	2
A500	Birds	Aves	Passeriformes	Tyrannidae	Pitangus	Pitangus sulphuratus	0	Undetermined	0	2	Yopal	Finca la vigia. corregimiento punto nuevo en yopal	Dry	5.1780167	-72.0836333	1	1	1	2
A501	Birds	Aves	Passeriformes	Tyrannidae	Phelpsia	Phelpsia inornata	0	Undetermined	0	2	Yopal	Finca la vigia. corregimiento punto nuevo en yopal	Dry	5.1780167	-72.0836333	1	1	0	2
A502	Birds	Aves	Passeriformes	Tyrannidae	Tyrannus	Tyrannus savana	0	Undetermined	0	2	Yopal	Finca la vigia. corregimiento punto nuevo en yopal	Dry	5.1780167	-72.0836333	1	1	1	2
A503	Birds	Aves	Caprimulgiformes	Caprimulgidae	Hydropsalis	Hydropsalis maculicaudus	0	Undetermined	0	2	Yopal	Finca la vigia. corregimiento punto nuevo en yopal	Dry	5.1780167	-72.0836333	1	1	1	2
A504	Birds	Aves	Passeriformes	Mimidae	Mimus	Mimus gilvus	0	Undetermined	0	2	Yopal	Finca la vigia. corregimiento punto nuevo en yopal	Dry	5.1780167	-72.0836333	1	1	1	2
A505	Birds	Aves	Passeriformes	Tyrannidae	Tyrannus	Tyrannus melancholicus	0	Undetermined	0	2	Yopal	Finca la vigia. corregimiento punto nuevo en yopal	Dry	5.1780167	-72.0836333	1	1	1	2
A506	Birds	Aves	Passeriformes	Tyrannidae	Pitangus	Pitangus sulphuratus	0	Undetermined	0	2	Yopal	Finca la vigia. corregimiento punto nuevo en yopal	Dry	5.1780167	-72.0836333	1	1	1	2
A507	Birds	Aves	Columbiformes	Columbidae	Columbina	Columbina minuta	0	Undetermined	0	2	Yopal	Finca la vigia. corregimiento punto nuevo en yopal	Dry	5.1780167	-72.0836333	1	1	1	2
A508	Birds	Aves	Caprimulgiformes	Caprimulgidae	Hydropsalis	Hydropsalis cayennensis	0	Undetermined	0	2	Yopal	Finca la vigia. corregimiento punto nuevo en yopal	Dry	5.1780167	-72.0836333	1	1	1	2
A509	Birds	Aves	Passeriformes	Tyrannidae	Tyrannus	Tyrannus savana	0	Undetermined	0	2	Yopal	Finca la vigia. corregimiento punto nuevo en yopal	Dry	5.1780167	-72.0836333	1	1	1	2
A510	Birds	Aves	Passeriformes	Furnariidae	Phacellodomus	Phacellodomus rufifrons	0	Undetermined	0	2	Yopal	Finca la vigia. corregimiento punto nuevo en yopal	Dry	5.1780167	-72.0836333	1	1	1	2
A511	Birds	Aves	Passeriformes	Tyrannidae	Tyrannus	Tyrannus savana	0	Undetermined	0	2	Yopal	Finca la vigia. corregimiento punto nuevo en yopal	Dry	5.1780167	-72.0836333	1	1	1	2
A512	Birds	Aves	Columbiformes	Columbidae	Columbina	Columbina minuta	0	Undetermined	0	2	Yopal	Finca la vigia. corregimiento punto nuevo en yopal	Dry	5.1780167	-72.0836333	1	1	0	2
A513	Birds	Aves	Columbiformes	Columbidae	Columbina	Columbina squammata	0	Undetermined	0	2	Yopal	Finca la vigia. corregimiento punto nuevo en yopal	Dry	5.1780167	-72.0836333	1	1	1	2
A514	Birds	Aves	Passeriformes	Tyrannidae	Tyrannus	Tyrannus savana	0	Undetermined	0	2	Yopal	Finca la vigia. corregimiento punto nuevo en yopal	Dry	5.1780167	-72.0836333	1	1	1	2
A515	Birds	Aves	Passeriformes	Tyrannidae	Pitangus	Pitangus sulphuratus	0	Undetermined	0	2	Yopal	Finca la vigia. corregimiento punto nuevo en yopal	Dry	5.1780167	-72.0836333	1	1	1	2
A516	Birds	Aves	Columbiformes	Columbidae	Columbina	Columbina squammata	0	Undetermined	0	2	Yopal	Finca la vigia. corregimiento punto nuevo en yopal	Dry	5.1780167	-72.0836333	1	1	1	2
A517	Birds	Aves	Caprimulgiformes	Caprimulgidae	Nyctidromus	Nyctidromus albicollis	0	Undetermined	0	2	Yopal	Finca la vigia. corregimiento punto nuevo en yopal	Dry	5.1780167	-72.0836333	1	1	0	2
A518	Birds	Aves	Caprimulgiformes	Caprimulgidae	Hydropsalis	Hydropsalis cayennensis	0	Undetermined	0	2	Yopal	Finca la vigia. corregimiento punto nuevo en yopal	Dry	5.1780167	-72.0836333	1	1	1	2
A519	Birds	Aves	Passeriformes	Tyrannidae	Pitangus	Pitangus sulphuratus	0	Undetermined	0	2	Yopal	Finca la vigia. corregimiento punto nuevo en yopal	Dry	5.1780167	-72.0836333	1	1	1	2
A520	Birds	Aves	Passeriformes	Tyrannidae	Tyrannus	Tyrannus melancholicus	0	Undetermined	0	2	Yopal	Finca la vigia. corregimiento punto nuevo en yopal	Dry	5.1815833	-72.0068333	1	1	1	2
A521	Birds	Aves	Passeriformes	Thraupidae	Thraupis	Thraupis episcopus	0	Undetermined	0	2	Yopal	Finca la vigia. corregimiento punto nuevo en yopal	Dry	5.1815833	-72.0068333	1	1	0	2
A522	Birds	Aves	Passeriformes	Mimidae	Mimus	Mimus gilvus	0	Undetermined	0	2	Yopal	Finca la vigia. corregimiento punto nuevo en yopal	Dry	5.1815833	-72.0068333	1	1	1	2
A523	Birds	Aves	Passeriformes	Cardinalidae	Saltator	Saltator coerulescens	0	Undetermined	0	2	Yopal	Finca la vigia. corregimiento punto nuevo en yopal	Dry	5.1815833	-72.0068333	1	1	1	2
A524	Birds	Aves	Passeriformes	Icteridae	Leistes	Leistes militaris	0	Undetermined	0	2	Yopal	Finca la vigia. corregimiento punto nuevo en yopal	Dry	5.1815833	-72.0068333	1	1	1	2
A525	Birds	Aves	Passeriformes	Tyrannidae	Tyrannus	Tyrannus melancholicus	0	Undetermined	0	2	Yopal	Finca la vigia. corregimiento punto nuevo en yopal	Dry	5.1815833	-72.0068333	1	1	1	2
A526	Birds	Aves	Columbiformes	Columbidae	Columbina	Columbina minuta	0	Undetermined	0	2	Yopal	Finca la vigia. corregimiento punto nuevo en yopal	Dry	5.1815833	-72.0068333	1	1	0	2
A527	Birds	Aves	Passeriformes	Mimidae	Mimus	Mimus gilvus	0	Undetermined	0	2	Yopal	Finca la vigia. corregimiento punto nuevo en yopal	Dry	5.1815833	-72.0068333	1	1	1	2
A528	Birds	Aves	Columbiformes	Columbidae	Columbina	Columbina squammata	0	Undetermined	0	2	Yopal	Finca la vigia. corregimiento punto nuevo en yopal	Dry	5.1815833	-72.0068333	1	1	0	2
A529	Birds	Aves	Psittaciformes	Psittacidae	Forpus	Forpus conspicillatus	0	Undetermined	0	2	Yopal	Finca la vigia. corregimiento punto nuevo en yopal	Dry	5.1815833	-72.0068333	1	1	0	2
A530	Birds	Aves	Psittaciformes	Psittacidae	Forpus	Forpus conspicillatus	0	Undetermined	0	2	Yopal	Finca la vigia. corregimiento punto nuevo en yopal	Dry	5.1815833	-72.0068333	1	1	0	2
A531	Birds	Aves	Columbiformes	Columbidae	Columbina	Columbina minuta	0	Undetermined	0	2	Yopal	Finca la vigia. corregimiento punto nuevo en yopal	Dry	5.1815833	-72.0068333	1	1	1	2
A532	Birds	Aves	Columbiformes	Columbidae	Columbina	Columbina minuta	0	Undetermined	0	2	Yopal	Finca la vigia. corregimiento punto nuevo en yopal	Dry	5.1815833	-72.0068333	1	1	1	2
A533	Birds	Aves	Columbiformes	Columbidae	Leptotila	Leptotila verreauxi	0	Undetermined	0	2	Yopal	Finca la vigia. corregimiento punto nuevo en yopal	Dry	5.1815833	-72.0068333	1	1	1	2
A534	Birds	Aves	Columbiformes	Columbidae	Leptotila	Leptotila verreauxi	0	Undetermined	0	2	Yopal	Finca la vigia. corregimiento punto nuevo en yopal	Dry	5.1815833	-72.0068333	1	1	1	2
A535	Birds	Aves	Passeriformes	Mimidae	Mimus	Mimus gilvus	0	Undetermined	0	2	Yopal	Finca la vigia. corregimiento punto nuevo en yopal	Dry	5.1815833	-72.0068333	1	1	1	2
A536	Birds	Aves	Columbiformes	Columbidae	Leptotila	Leptotila verreauxi	0	Undetermined	0	2	Yopal	Finca la vigia. corregimiento punto nuevo en yopal	Dry	5.1815833	-72.0068333	1	1	1	2
A537	Birds	Aves	Anseriformes	Anatidae	Dendrocygna	Dendrocygna autumnalis	0	Undetermined	0	2	Yopal	Caserio. Corregmiento punto nuevo. el yopal	Dry	5.2039167	-72.0560833	1	1	1	2
A538	Birds	Aves	Anseriformes	Anatidae	Dendrocygna	Dendrocygna autumnalis	0	Undetermined	0	2	Yopal	Caserio. Corregmiento punto nuevo. el yopal	Dry	5.2039167	-72.0560833	1	1	1	2
A539	Birds	Aves	Anseriformes	Anatidae	Oressochen	Oressochen jubatus	0	Undetermined	0	2	Yopal	Caserio. Corregmiento punto nuevo. el yopal	Dry	5.2039167	-72.0560833	1	1	1	2
A540	Birds	Aves	Anseriformes	Anatidae	Oressochen	Oressochen jubatus	0	Undetermined	0	2	Yopal	Caserio. Corregmiento punto nuevo. el yopal	Dry	5.2039167	-72.0560833	1	1	1	2
A541	Birds	Aves	Galliformes	Numididae	Numida	Numida meleagris	0	Undetermined	0	2	Yopal	Caserio. Corregmiento punto nuevo. el yopal	Dry	5.2039167	-72.0560833	1	1	1	2
A542	Birds	Aves	Galliformes	Numididae	Numida	Numida meleagris	0	Undetermined	0	2	Yopal	Caserio. Corregmiento punto nuevo. el yopal	Dry	5.2039167	-72.0560833	1	1	1	2
A543	Birds	Aves	Anseriformes	Anatidae	Oressochen	Oressochen jubatus	0	Undetermined	0	2	Yopal	Caserio. Corregmiento punto nuevo. el yopal	Dry	5.2039167	-72.0560833	1	1	1	2
A544	Birds	Aves	Anseriformes	Anatidae	Cairina	Cairina moschata	0	Undetermined	0	2	Yopal	Caserio. Corregmiento punto nuevo. el yopal	Dry	5.2039167	-72.0560833	1	1	1	2
A545	Birds	Aves	Anseriformes	Anatidae	Anser	Anser anser	0	Undetermined	0	2	Yopal	Caserio. Corregmiento punto nuevo. el yopal	Dry	5.2039167	-72.0560833	1	1	1	2
A546	Birds	Aves	Anseriformes	Anatidae	Anser	Anser anser	0	Undetermined	0	2	Yopal	Caserio. Corregmiento punto nuevo. el yopal	Dry	5.2039167	-72.0560833	1	1	1	2
A547	Birds	Aves	Coraciiformes	Alcedinidae	Chloroceryle	Chloroceryle aenea	0	Undetermined	0	2	Yopal	Caserio. Corregmiento punto nuevo. el yopal	Dry	5.2039167	-72.0560833	1	1	0	2
A548	Birds	Aves	Anseriformes	Anatidae	Anas	Cairina moschata	0	Undetermined	0	2	Yopal	Fundo "la llave". vereda barbillal. elyopal	Dry	5.2039167	-72.0560833	0	0	1	0
A549	Birds	Aves	Anseriformes	Anatidae	Cairina	Cairina moschata	0	Undetermined	0	2	Yopal	Fundo "la llave". vereda barbillal. elyopal	Dry	5.2246333	-72.1124167	1	1	1	2
A550	Birds	Aves	Anseriformes	Anatidae	Cairina	Cairina moschata	0	Undetermined	0	2	Yopal	Fundo "la llave". vereda barbillal. elyopal	Dry	5.2246333	-72.1124167	1	1	1	2
A551	Birds	Aves	Anseriformes	Anatidae	Cairina	Cairina moschata	0	Undetermined	0	2	Yopal	Fundo "la llave". vereda barbillal. elyopal	Dry	5.2246333	-72.1124167	1	1	1	2
A552	Birds	Aves	Anseriformes	Anatidae	Cairina	Cairina moschata	0	Undetermined	0	2	Yopal	Fundo "la llave". vereda barbillal. elyopal	Dry	5.2246333	-72.1124167	1	1	1	2
A553	Birds	Aves	Anseriformes	Anatidae	Cairina	Cairina moschata	0	Undetermined	0	2	Yopal	Fundo "la llave". vereda barbillal. elyopal	Dry	5.2246333	-72.1124167	1	1	1	2
A554	Birds	Aves	Anseriformes	Anatidae	Anas	Cairina moschata	0	Undetermined	0	2	Yopal	Fundo "la llave". vereda barbillal. elyopal	Dry	5.2246333	-72.1124167	1	1	1	2
A555	Birds	Aves	Anseriformes	Anatidae	Cairina	Cairina moschata	0	Undetermined	0	2	Yopal	Fundo "la llave". vereda barbillal. elyopal	Dry	5.2246333	-72.1124167	1	1	1	2
A556	Birds	Aves	Anseriformes	Anatidae	Anas	Cairina moschata	0	Undetermined	0	2	Yopal	Fundo "la llave". vereda barbillal. elyopal	Dry	5.2246333	-72.1124167	1	1	1	2
A557	Birds	Aves	Anseriformes	Anatidae	Cairina	Cairina moschata	0	Undetermined	0	2	Yopal	Fundo "la llave". vereda barbillal. elyopal	Dry	5.2246333	-72.1124167	1	1	1	2
A558	Birds	Aves	Anseriformes	Anatidae	Cairina	Cairina moschata	0	Undetermined	0	2	Yopal	Fundo "la llave". vereda barbillal. elyopal	Dry	5.2246333	-72.1124167	1	1	1	2
A559	Birds	Aves	Anseriformes	Anatidae	Cairina	Cairina moschata	0	Undetermined	0	2	Yopal	Fundo "la llave". vereda barbillal. elyopal	Dry	5.2246333	-72.1124167	1	1	1	2
A560	Birds	Aves	Anseriformes	Anatidae	Cairina	Cairina moschata	0	Undetermined	0	2	Yopal	Fundo "la llave". vereda barbillal. elyopal	Dry	5.2246333	-72.1124167	1	1	1	2
A561	Birds	Aves	Anseriformes	Anatidae	Anas	Cairina moschata	0	Undetermined	0	2	Yopal	Fundo "la llave". vereda barbillal. elyopal	Dry	5.2246333	-72.1124167	1	1	1	2
A562	Birds	Aves	Galliformes	Phasianidae	Gallus	Gallus gallus	0	Undetermined	0	2	Yopal	Fundo "la llave". vereda barbillal. elyopal	Dry	5.2246333	-72.1124167	1	1	1	2
A563	Birds	Aves	Galliformes	Phasianidae	Gallus	Gallus gallus	0	Undetermined	0	2	Yopal	Fundo "la llave". vereda barbillal. elyopal	Dry	5.2246333	-72.1124167	1	1	1	2
A564	Birds	Aves	Galliformes	Phasianidae	Gallus	Gallus gallus	0	Undetermined	0	2	Yopal	Fundo "la llave". vereda barbillal. elyopal	Dry	5.2246333	-72.1124167	1	1	1	2
A565	Birds	Aves	Galliformes	Phasianidae	Gallus	Gallus gallus	0	Undetermined	0	2	Yopal	Fundo "la llave". vereda barbillal. elyopal	Dry	5.2246333	-72.1124167	1	1	1	2
A566	Birds	Aves	Galliformes	Phasianidae	Gallus	Gallus gallus	0	Undetermined	0	2	Yopal	Fundo "la llave". vereda barbillal. elyopal	Dry	5.2246333	-72.1124167	1	1	1	2
A567	Birds	Aves	Galliformes	Phasianidae	Gallus	Gallus gallus	0	Undetermined	0	2	Yopal	Fundo "la llave". vereda barbillal. elyopal	Dry	5.2246333	-72.1124167	1	1	1	2
A568	Birds	Aves	Galliformes	Phasianidae	Gallus	Gallus gallus	0	Undetermined	0	2	Yopal	Fundo "la llave". vereda barbillal. elyopal	Dry	5.2246333	-72.1124167	1	1	1	2
A569	Birds	Aves	Passeriformes	Tyrannidae	Tyrannus	Tyrannus savana	0	Undetermined	0	2	Yopal	Finca la vigia. corregimiento punto nuevo en yopal	Dry	5.1639167	-72.0917167	1	1	1	2
A570	Birds	Aves	Passeriformes	Tyrannidae	Tyrannus	Tyrannus savana	0	Undetermined	0	2	Yopal	Finca la vigia. corregimiento punto nuevo en yopal	Dry	5.1639167	-72.0917167	1	1	1	2
A571	Birds	Aves	Piciformes	Galbulidae	Galbula	Galbula ruficauda	0	Undetermined	0	2	Yopal	Finca la vigia. corregimiento punto nuevo en yopal	Dry	5.1639167	-72.0917167	1	1	0	2
A572	Birds	Aves	Columbiformes	Columbidae	Leptotila	Leptotila verreauxi	0	Undetermined	0	2	Yopal	Finca la vigia. corregimiento punto nuevo en yopal	Dry	5.1639167	-72.0917167	1	1	1	2
A573	Birds	Aves	Passeriformes	Tyrannidae	Tyrannus	Tyrannus savana	0	Undetermined	0	2	Yopal	Finca la vigia. corregimiento punto nuevo en yopal	Dry	5.1639167	-72.0917167	1	1	0	2
A574	Birds	Aves	Columbiformes	Columbidae	Leptotila	Leptotila rufaxilla	0	Undetermined	0	2	Yopal	Finca la vigia. corregimiento punto nuevo en yopal	Dry	5.1639167	-72.0917167	1	1	1	2
A575	Birds	Aves	Columbiformes	Columbidae	Leptotila	Leptotila verreauxi	0	Undetermined	0	2	Yopal	Finca la vigia. corregimiento punto nuevo en yopal	Dry	5.1639167	-72.0917167	1	1	1	2
A576	Birds	Aves	Columbiformes	Columbidae	Leptotila	Leptotila verreauxi	0	Undetermined	0	2	Yopal	Finca la vigia. corregimiento punto nuevo en yopal	Dry	5.1639167	-72.0917167	1	1	1	2
A578	Birds	Aves	Anseriformes	Anatidae	Dendrocygna	Dendrocygna autumnalis	0	Undetermined	0	3	Paz de Ariporo	Finca chaviripa	Rainy	5.5782222	-70.7173056	1	1	1	2
A579	Birds	Aves	Anseriformes	Anatidae	Dendrocygna	Dendrocygna autumnalis	0	Undetermined	0	3	Paz de Ariporo	Finca chaviripa	Rainy	5.5782222	-70.7173056	1	1	1	2
A580	Birds	Aves	Anseriformes	Anatidae	Dendrocygna	Dendrocygna autumnalis	0	Undetermined	1	3	Paz de Ariporo	Finca chaviripa	Rainy	5.5782222	-70.7173056	1	1	1	2
A581	Birds	Aves	Anseriformes	Anatidae	Dendrocygna	Dendrocygna autumnalis	0	Undetermined	0	3	Paz de Ariporo	Finca chaviripa	Rainy	5.5782222	-70.7173056	1	1	1	2
A582	Birds	Aves	Anseriformes	Anatidae	Dendrocygna	Dendrocygna autumnalis	0	Undetermined	0	3	Paz de Ariporo	Finca chaviripa	Rainy	5.5782222	-70.7173056	1	1	1	2
A583	Birds	Aves	Anseriformes	Anatidae	Dendrocygna	Dendrocygna autumnalis	0	Undetermined	1	3	Paz de Ariporo	Finca chaviripa	Rainy	5.5782222	-70.7173056	1	1	1	2
A584	Birds	Aves	Anseriformes	Anatidae	Dendrocygna	Dendrocygna autumnalis	0	Undetermined	0	3	Paz de Ariporo	Finca chaviripa	Rainy	5.5782222	-70.7173056	1	1	1	2
A585	Birds	Aves	Anseriformes	Anatidae	Dendrocygna	Dendrocygna autumnalis	0	Undetermined	0	3	Paz de Ariporo	Finca chaviripa	Rainy	5.5782222	-70.7173056	1	1	1	2
A586	Birds	Aves	Anseriformes	Anatidae	Dendrocygna	Dendrocygna autumnalis	0	Undetermined	0	3	Paz de Ariporo	Finca chaviripa	Rainy	5.5782222	-70.7173056	1	1	1	2
A587	Birds	Aves	Anseriformes	Anatidae	Dendrocygna	Dendrocygna autumnalis	0	Undetermined	0	3	Paz de Ariporo	Finca chaviripa	Rainy	5.5782222	-70.7173056	1	1	1	2
A588	Birds	Aves	Anseriformes	Anatidae	Dendrocygna	Dendrocygna autumnalis	0	Undetermined	0	3	Paz de Ariporo	Finca chaviripa	Rainy	5.5782222	-70.7173056	1	1	1	2
A589	Birds	Aves	Anseriformes	Anatidae	Dendrocygna	Dendrocygna autumnalis	0	Undetermined	0	3	Paz de Ariporo	Finca chaviripa	Rainy	5.5782222	-70.7173056	1	1	1	2
A590	Birds	Aves	Anseriformes	Anatidae	Dendrocygna	Dendrocygna autumnalis	0	Undetermined	0	3	Paz de Ariporo	Finca chaviripa	Rainy	5.5782222	-70.7173056	1	1	1	2
A591	Birds	Aves	Anseriformes	Anatidae	Oressochen	Oressochen jubatus	0	Undetermined	0	3	Paz de Ariporo	Finca chaviripa	Rainy	5.5782222	-70.7173056	1	1	1	2
A592	Birds	Aves	Anseriformes	Anatidae	Oressochen	Oressochen jubatus	0	Undetermined	1	3	Paz de Ariporo	Finca chaviripa	Rainy	5.5782222	-70.7173056	1	1	1	2			22.293
A593	Birds	Aves	Anseriformes	Anatidae	Oressochen	Oressochen jubatus	0	Undetermined	1	3	Paz de Ariporo	Finca chaviripa	Rainy	5.5782222	-70.7173056	1	1	1	2
A594	Birds	Aves	Anseriformes	Anatidae	Oressochen	Oressochen jubatus	0	Undetermined	1	3	Paz de Ariporo	Finca chaviripa	Rainy	5.5782222	-70.7173056	1	1	1	2
A595	Birds	Aves	Anseriformes	Anatidae	Dendrocygna	Dendrocygna autumnalis	0	Undetermined	0	3	Paz de Ariporo	Finca chaviripa	Rainy	5.5782222	-70.7173056	1	1	1	2
A596	Birds	Aves	Anseriformes	Anatidae	Dendrocygna	Dendrocygna autumnalis	0	Undetermined	0	3	Paz de Ariporo	Finca chaviripa	Rainy	5.5782222	-70.7173056	1	1	1	2
A597	Birds	Aves	Anseriformes	Anatidae	Dendrocygna	Dendrocygna autumnalis	0	Undetermined	0	3	Paz de Ariporo	Finca chaviripa	Rainy	5.5782222	-70.7173056	1	1	1	2
A598	Birds	Aves	Anseriformes	Anatidae	Dendrocygna	Dendrocygna autumnalis	0	Undetermined	0	3	Paz de Ariporo	Finca chaviripa	Rainy	5.5782222	-70.7173056	1	1	1	2
A599	Birds	Aves	Anseriformes	Anatidae	Oressochen	Oressochen jubatus	0	Undetermined	0	3	Paz de Ariporo	Finca chaviripa	Rainy	5.5782222	-70.7173056	1	1	1	2
A600	Birds	Aves	Anseriformes	Anatidae	Oressochen	Oressochen jubatus	0	Undetermined	1	3	Paz de Ariporo	Finca chaviripa	Rainy	5.5782222	-70.7173056	1	1	1	2
A601	Birds	Aves	Anseriformes	Anatidae	Oressochen	Oressochen jubatus	0	Undetermined	0	3	Paz de Ariporo	Finca chaviripa	Rainy	5.5782222	-70.7173056	1	1	1	2
A602	Birds	Aves	Anseriformes	Anatidae	Oressochen	Oressochen jubatus	0	Undetermined	1	3	Paz de Ariporo	Finca chaviripa	Rainy	5.5782222	-70.7173056	1	1	1	2
A603	Birds	Aves	Anseriformes	Anatidae	Oressochen	Oressochen jubatus	0	Undetermined	0	3	Paz de Ariporo	Finca chaviripa	Rainy	5.5782222	-70.7173056	1	1	1	2
A604	Birds	Aves	Anseriformes	Anatidae	Dendrocygna	Dendrocygna autumnalis	0	Undetermined	0	3	Paz de Ariporo	Finca chaviripa	Rainy	5.5782222	-70.7173056	1	1	1	2
A605	Birds	Aves	Anseriformes	Anatidae	Dendrocygna	Dendrocygna autumnalis	0	Undetermined	1	3	Paz de Ariporo	Finca chaviripa	Rainy	5.5782222	-70.7173056	1	1	1	2
A606	Birds	Aves	Anseriformes	Anatidae	Dendrocygna	Dendrocygna autumnalis	0	Undetermined	1	3	Paz de Ariporo	Finca chaviripa	Rainy	5.5782222	-70.7173056	1	1	1	2
A607	Birds	Aves	Anseriformes	Anatidae	Dendrocygna	Dendrocygna autumnalis	0	Undetermined	1	3	Paz de Ariporo	Finca chaviripa	Rainy	5.5782222	-70.7173056	1	1	1	2
A608	Birds	Aves	Charadriiformes	Recurvirostridae	Himantopus	Himantopus mexicanus	0	Undetermined	0	3	Paz de Ariporo	Finca chaviripa	Rainy	5.574	-70.7175	1	1	0	2
A609	Birds	Aves	Charadriiformes	Recurvirostridae	Himantopus	Himantopus mexicanus	0	Undetermined	0	3	Paz de Ariporo	Finca chaviripa	Rainy	5.574	-70.7175	1	1	0	2
A610	Birds	Aves	Charadriiformes	Charadriidae	Vanellus	Vanellus chilensis	1	34.91	0	3	Paz de Ariporo	Finca chaviripa	Rainy	5.574	-70.7175	1	1	1	2
A611	Birds	Aves	Charadriiformes	Scolopacidae	Tringa	Tringa solitaria	0	Undetermined	0	3	Paz de Ariporo	Finca chaviripa	Rainy	5.574	-70.7175	1	1	0	2
A612	Birds	Aves	Caprimulgiformes	Caprimulgidae	Hydropsalis	Hydropsalis cayennensis	0	Undetermined	0	3	Paz de Ariporo	Finca chaviripa	Rainy	5.574	-70.7175	1	1	0	2
A613	Birds	Aves	Passeriformes	Tyrannidae	Tyrannus	Tyrannus melancholicus	0	Undetermined	0	3	Paz de Ariporo	Finca chaviripa	Rainy	5.5750278	-70.721	1	1	0	2
A614	Birds	Aves	Charadriiformes	Scolopacidae	Calidris	Calidris minutilla	0	Undetermined	0	3	Paz de Ariporo	Finca chaviripa	Rainy	5.5981667	-70.7003889	1	1	0	2
A615	Birds	Aves	Charadriiformes	Scolopacidae	Calidris	Calidris minutilla	0	Undetermined	0	3	Paz de Ariporo	Finca chaviripa	Rainy	5.5981667	-70.7003889	1	1	0	2
A616	Birds	Aves	Charadriiformes	Recurvirostridae	Himantopus	Himantopus mexicanus	0	Undetermined	0	3	Paz de Ariporo	Finca chaviripa	Rainy	5.5981667	-70.7003889	1	1	1	2
A617	Birds	Aves	Charadriiformes	Charadriidae	Hoploxypterus	Hoploxypterus cayanus	0	Undetermined	0	3	Paz de Ariporo	Finca chaviripa	Rainy	5.5981667	-70.7003889	1	1	1	2
A618	Birds	Aves	Charadriiformes	Recurvirostridae	Himantopus	Himantopus mexicanus	0	Undetermined	0	3	Paz de Ariporo	Finca chaviripa	Rainy	5.5981667	-70.7003889	1	1	1	2
A619	Birds	Aves	Anseriformes	Anatidae	Spatula	Spatula discors	0	Undetermined	1	3	Paz de Ariporo	Finca chaviripa	Rainy	5.5653611	-70.7046111	1	1	1	2
A620	Birds	Aves	Anseriformes	Anatidae	Spatula	Spatula discors	1	34.25	1	3	Paz de Ariporo	Finca chaviripa	Rainy	5.5653611	-70.7046111	1	1	1	2
A621	Birds	Aves	Anseriformes	Anatidae	Amazonetta	Amazonetta brasiliensis	0	Undetermined	0	3	Paz de Ariporo	Finca chaviripa	Rainy	5.5653611	-70.7046111	1	1	1	2
A622	Birds	Aves	Anseriformes	Anatidae	Spatula	Spatula discors	0	Undetermined	1	3	Paz de Ariporo	Finca chaviripa	Rainy	5.5653611	-70.7046111	1	1	1	2
A623	Birds	Aves	Anseriformes	Anatidae	Spatula	Spatula discors	0	Undetermined	1	3	Paz de Ariporo	Finca chaviripa	Rainy	5.5653611	-70.7046111	1	1	1	2
A624	Birds	Aves	Anseriformes	Anatidae	Spatula	Spatula discors	0	Undetermined	0	3	Paz de Ariporo	Finca chaviripa	Rainy	5.5653611	-70.7046111	1	1	1	2
A625	Birds	Aves	Anseriformes	Anatidae	Spatula	Spatula discors	0	Undetermined	1	3	Paz de Ariporo	Finca chaviripa	Rainy	5.5653611	-70.7046111	1	1	1	2
A626	Birds	Aves	Anseriformes	Anatidae	Spatula	Spatula discors	0	Undetermined	1	3	Paz de Ariporo	Finca chaviripa	Rainy	5.5653611	-70.7046111	1	1	1	2
A627	Birds	Aves	Anseriformes	Anatidae	Spatula	Spatula discors	0	Undetermined	1	3	Paz de Ariporo	Finca chaviripa	Rainy	5.5653611	-70.7046111	1	1	1	2
A628	Birds	Aves	Anseriformes	Anatidae	Amazonetta	Amazonetta brasiliensis	0	Undetermined	0	3	Paz de Ariporo	Finca chaviripa	Rainy	5.5653611	-70.7046111	1	1	1	2
A629	Birds	Aves	Anseriformes	Anatidae	Spatula	Spatula discors	1	35.17	0	3	Paz de Ariporo	Finca chaviripa	Rainy	5.5653611	-70.7046111	1	1	1	2
A630	Birds	Aves	Anseriformes	Anatidae	Spatula	Spatula discors	0	Undetermined	1	3	Paz de Ariporo	Finca chaviripa	Rainy	5.5653611	-70.7046111	1	1	1	2
A631	Birds	Aves	Anseriformes	Anatidae	Spatula	Spatula discors	0	Undetermined	1	3	Paz de Ariporo	Finca chaviripa	Rainy	5.5653611	-70.7046111	1	1	1	2
A632	Birds	Aves	Anseriformes	Anatidae	Spatula	Spatula discors	0	Undetermined	0	3	Paz de Ariporo	Finca chaviripa	Rainy	5.5653611	-70.7046111	1	1	1	2
A633	Birds	Aves	Anseriformes	Anatidae	Spatula	Spatula discors	1	35.28	0	3	Paz de Ariporo	Finca chaviripa	Rainy	5.5653611	-70.7046111	1	1	1	2
A634	Birds	Aves	Anseriformes	Anatidae	Spatula	Spatula discors	0	Undetermined	1	3	Paz de Ariporo	Finca chaviripa	Rainy	5.5653611	-70.7046111	1	1	1	2
A635	Birds	Aves	Anseriformes	Anatidae	Spatula	Spatula discors	0	Undetermined	1	3	Paz de Ariporo	Finca chaviripa	Rainy	5.5653611	-70.7046111	1	1	1	2
A636	Birds	Aves	Anseriformes	Anatidae	Spatula	Spatula discors	0	Undetermined	0	3	Paz de Ariporo	Finca chaviripa	Rainy	5.5653611	-70.7046111	1	1	1	2
A637	Birds	Aves	Anseriformes	Anatidae	Spatula	Spatula discors	0	Undetermined	1	3	Paz de Ariporo	Finca chaviripa	Rainy	5.5653611	-70.7046111	1	1	1	2
A638	Birds	Aves	Anseriformes	Anatidae	Spatula	Spatula discors	0	Undetermined	1	3	Paz de Ariporo	Finca chaviripa	Rainy	5.5653611	-70.7046111	1	1	1	2
A639	Birds	Aves	Anseriformes	Anatidae	Amazonetta	Amazonetta brasiliensis	1	34.06	0	3	Paz de Ariporo	Finca chaviripa	Rainy	5.5653611	-70.7046111	1	1	1	2
A640	Birds	Aves	Anseriformes	Anatidae	Spatula	Spatula discors	1	35.18	1	3	Paz de Ariporo	Finca chaviripa	Rainy	5.5653611	-70.7046111	1	1	1	2
A641	Birds	Aves	Anseriformes	Anatidae	Spatula	Spatula discors	0	Undetermined	1	3	Paz de Ariporo	Finca chaviripa	Rainy	5.5653611	-70.7046111	1	1	1	2
A642	Birds	Aves	Anseriformes	Anatidae	Spatula	Spatula discors	1	33.46	0	3	Paz de Ariporo	Finca chaviripa	Rainy	5.5653611	-70.7046111	1	1	1	2
A643	Birds	Aves	Anseriformes	Anatidae	Spatula	Spatula discors	0	Undetermined	1	3	Paz de Ariporo	Finca chaviripa	Rainy	5.5653611	-70.7046111	1	1	1	2
A644	Birds	Aves	Anseriformes	Anatidae	Spatula	Spatula discors	0	Undetermined	1	3	Paz de Ariporo	Finca chaviripa	Rainy	5.5653611	-70.7046111	1	1	1	2
A645	Birds	Aves	Anseriformes	Anatidae	Spatula	Spatula discors	0	Undetermined	1	3	Paz de Ariporo	Finca chaviripa	Rainy	5.5653611	-70.7046111	1	1	1	2
A646	Birds	Aves	Anseriformes	Anatidae	Spatula	Spatula discors	0	Undetermined	0	3	Paz de Ariporo	Finca chaviripa	Rainy	5.5653611	-70.7046111	1	1	1	2
A647	Birds	Aves	Anseriformes	Anatidae	Spatula	Spatula discors	1	35.25	0	3	Paz de Ariporo	Finca chaviripa	Rainy	5.5653611	-70.7046111	1	1	1	2
A648	Birds	Aves	Anseriformes	Anatidae	Spatula	Spatula discors	0	Undetermined	1	3	Paz de Ariporo	Finca chaviripa	Rainy	5.5653611	-70.7046111	1	1	1	2
A649	Birds	Aves	Anseriformes	Anatidae	Spatula	Spatula discors	0	Undetermined	0	3	Paz de Ariporo	Finca chaviripa	Rainy	5.5653611	-70.7046111	1	1	1	2
A650	Birds	Aves	Anseriformes	Anatidae	Spatula	Spatula discors	0	Undetermined	1	3	Paz de Ariporo	Finca chaviripa	Rainy	5.5653611	-70.7046111	1	1	1	2
A651	Birds	Aves	Accipitriformes	Cathartidae	Cathartes	Cathartes aura	0	Undetermined	0	3	Paz de Ariporo	Finca el rubí	Rainy	5.6234167	-70.7065833	1	1	1	2
A652	Birds	Aves	Anseriformes	Anatidae	Dendrocygna	Dendrocygna autumnalis	0	Undetermined	0	3	Paz de Ariporo	Finca chaviripa	Rainy	NA	NA	0	1	0	1
A653	Birds	Aves	Gruiformes	Rallidae	Aramides	Aramides cajaneus	0	Undetermined	0	3	Paz de Ariporo	Finca chaviripa	Rainy	5.6235556	-70.7083611	1	1	0	2
A654	Birds	Aves	Charadriiformes	Scolopacidae	Tringa	Tringa solitaria	0	Undetermined	0	3	Paz de Ariporo	Finca chaviripa	Rainy	5.5654722	-70.7044167	1	1	0	2
A655	Birds	Aves	Charadriiformes	Scolopacidae	Tringa	Tringa solitaria	0	Undetermined	0	3	Paz de Ariporo	Finca chaviripa	Rainy	5.5654722	-70.7044167	1	1	0	2
A656	Birds	Aves	Pelecaniformes	Threskiornithidae	Platalea	Platalea ajaja	0	Undetermined	0	3	Paz de Ariporo	Finca chaviripa	Rainy	5.5654722	-70.7044167	1	1	1	2
A657	Birds	Aves	Charadriiformes	Recurvirostridae	Himantopus	Himantopus mexicanus	0	Undetermined	0	3	Paz de Ariporo	Finca chaviripa	Rainy	5.5658333	-70.7045	1	1	0	2
A658	Birds	Aves	Charadriiformes	Recurvirostridae	Himantopus	Himantopus mexicanus	1	35.93	0	3	Paz de Ariporo	Finca chaviripa	Rainy	5.5658333	-70.7045	1	1	0	2
A659	Birds	Aves	Charadriiformes	Recurvirostridae	Himantopus	Himantopus mexicanus	0	Undetermined	0	3	Paz de Ariporo	Finca chaviripa	Rainy	5.5658333	-70.7045	1	1	0	2
A660	Birds	Aves	Charadriiformes	Recurvirostridae	Himantopus	Himantopus mexicanus	0	Undetermined	0	3	Paz de Ariporo	Finca chaviripa	Rainy	5.5658333	-70.7045	1	1	1	2
A661	Birds	Aves	Charadriiformes	Recurvirostridae	Himantopus	Himantopus mexicanus	0	Undetermined	0	3	Paz de Ariporo	Finca chaviripa	Rainy	5.5658333	-70.7045	1	1	0	2
A662	Birds	Aves	Charadriiformes	Recurvirostridae	Himantopus	Himantopus mexicanus	0	Undetermined	0	3	Paz de Ariporo	Finca chaviripa	Rainy	5.5658333	-70.7045	1	1	0	2
A663	Birds	Aves	Charadriiformes	Recurvirostridae	Himantopus	Himantopus mexicanus	0	Undetermined	0	3	Paz de Ariporo	Finca chaviripa	Rainy	5.5658333	-70.7045	1	1	0	2
A664	Birds	Aves	Charadriiformes	Recurvirostridae	Himantopus	Himantopus mexicanus	0	Undetermined	0	3	Paz de Ariporo	Finca chaviripa	Rainy	5.5658333	-70.7045	1	1	1	2
A665	Birds	Aves	Charadriiformes	Recurvirostridae	Himantopus	Himantopus mexicanus	0	Undetermined	0	3	Paz de Ariporo	Finca chaviripa	Rainy	5.5658333	-70.7045	1	1	1	2
A666	Birds	Aves	Charadriiformes	Recurvirostridae	Himantopus	Himantopus mexicanus	0	Undetermined	0	3	Paz de Ariporo	Finca chaviripa	Rainy	5.5658333	-70.7045	1	1	1	2
A667	Birds	Aves	Charadriiformes	Recurvirostridae	Himantopus	Himantopus mexicanus	0	Undetermined	0	3	Paz de Ariporo	Finca chaviripa	Rainy	5.5658333	-70.7045	1	1	1	2
A668	Birds	Aves	Charadriiformes	Recurvirostridae	Himantopus	Himantopus mexicanus	0	Undetermined	0	3	Paz de Ariporo	Finca chaviripa	Rainy	5.5658333	-70.7045	1	1	1	2
A669	Birds	Aves	Charadriiformes	Recurvirostridae	Himantopus	Himantopus mexicanus	0	Undetermined	0	3	Paz de Ariporo	Finca chaviripa	Rainy	5.5658333	-70.7045	1	1	1	2
A670	Birds	Aves	Charadriiformes	Recurvirostridae	Himantopus	Himantopus mexicanus	0	Undetermined	0	3	Paz de Ariporo	Finca chaviripa	Rainy	5.5654722	-70.7044167	1	1	1	2
A671	Birds	Aves	Charadriiformes	Recurvirostridae	Himantopus	Himantopus mexicanus	0	Undetermined	0	3	Paz de Ariporo	Finca chaviripa	Rainy	5.5654722	-70.7044167	1	1	1	2
A672	Birds	Aves	Pelecaniformes	Threskiornithidae	Platalea	Platalea ajaja	0	Undetermined	0	3	Paz de Ariporo	Finca chaviripa	Rainy	5.5654722	-70.7044167	1	1	1	2
A673	Birds	Aves	Pelecaniformes	Threskiornithidae	Platalea	Platalea ajaja	0	Undetermined	0	3	Paz de Ariporo	Finca chaviripa	Rainy	5.5654722	-70.7044167	1	1	1	2
A674	Birds	Aves	Pelecaniformes	Threskiornithidae	Platalea	Platalea ajaja	0	Undetermined	0	3	Paz de Ariporo	Finca chaviripa	Rainy	5.5654722	-70.7044167	1	1	1	2
A675	Birds	Aves	Pelecaniformes	Threskiornithidae	Platalea	Platalea ajaja	1	34.28	0	3	Paz de Ariporo	Finca chaviripa	Rainy	5.5654722	-70.7044167	1	1	1	2
A676	Birds	Aves	Pelecaniformes	Threskiornithidae	Platalea	Platalea ajaja	0	Undetermined	0	3	Paz de Ariporo	Finca chaviripa	Rainy	5.5654722	-70.7044167	1	1	1	2
A677	Birds	Aves	Pelecaniformes	Threskiornithidae	Platalea	Platalea ajaja	0	Undetermined	0	3	Paz de Ariporo	Finca chaviripa	Rainy	5.5654722	-70.7044167	1	1	1	2
A678	Birds	Aves	Pelecaniformes	Threskiornithidae	Platalea	Platalea ajaja	0	Undetermined	0	3	Paz de Ariporo	Finca chaviripa	Rainy	5.5654722	-70.7044167	1	1	1	2
A679	Birds	Aves	Pelecaniformes	Threskiornithidae	Eudocimus	Eudocimus ruber	0	Undetermined	0	3	Paz de Ariporo	Finca chaviripa	Rainy	5.5654722	-70.7044167	1	1	1	2
A680	Birds	Aves	Pelecaniformes	Threskiornithidae	Platalea	Platalea ajaja	0	Undetermined	0	3	Paz de Ariporo	Finca chaviripa	Rainy	5.5654722	-70.7044167	1	1	1	2
A681	Birds	Aves	Ciconiiformes	Ciconiidae	Mycteria	Mycteria americana	0	Undetermined	0	3	Paz de Ariporo	Finca chaviripa	Rainy	5.5654722	-70.7044167	1	1	1	2
A682	Birds	Aves	Pelecaniformes	Threskiornithidae	Platalea	Platalea ajaja	0	Undetermined	0	3	Paz de Ariporo	Finca chaviripa	Rainy	5.5654722	-70.7044167	1	1	1	2
A683	Birds	Aves	Pelecaniformes	Threskiornithidae	Platalea	Platalea ajaja	0	Undetermined	0	3	Paz de Ariporo	Finca chaviripa	Rainy	5.5654722	-70.7044167	1	1	1	2
A684	Birds	Aves	Pelecaniformes	Threskiornithidae	Platalea	Platalea ajaja	0	Undetermined	0	3	Paz de Ariporo	Finca chaviripa	Rainy	5.5654722	-70.7044167	1	1	1	2
A685	Birds	Aves	Pelecaniformes	Threskiornithidae	Platalea	Platalea ajaja	0	Undetermined	0	3	Paz de Ariporo	Finca chaviripa	Rainy	5.5654722	-70.7044167	1	1	1	2
A686	Birds	Aves	Anseriformes	Anatidae	Spatula	Spatula discors	0	Undetermined	0	3	Paz de Ariporo	Finca chaviripa	Rainy	5.5654722	-70.7044167	1	1	1	2
A687	Birds	Aves	Anseriformes	Anatidae	Amazonetta	Amazonetta brasiliensis	0	Undetermined	0	3	Paz de Ariporo	Finca chaviripa	Rainy	5.5654722	-70.7044167	1	1	1	2
A688	Birds	Aves	Anseriformes	Anatidae	Amazonetta	Amazonetta brasiliensis	1	34.59	0	3	Paz de Ariporo	Finca chaviripa	Rainy	5.5654722	-70.7044167	1	1	1	2
A689	Birds	Aves	Anseriformes	Anatidae	Amazonetta	Amazonetta brasiliensis	0	Undetermined	0	3	Paz de Ariporo	Finca chaviripa	Rainy	5.5654722	-70.7044167	1	1	1	2
A690	Birds	Aves	Anseriformes	Anatidae	Amazonetta	Amazonetta brasiliensis	0	Undetermined	0	3	Paz de Ariporo	Finca chaviripa	Rainy	5.5654722	-70.7044167	1	1	1	2
A691	Birds	Aves	Anseriformes	Anatidae	Spatula	Spatula discors	0	Undetermined	0	3	Paz de Ariporo	Finca chaviripa	Rainy	5.5654722	-70.7044167	1	1	1	2
A692	Birds	Aves	Anseriformes	Anatidae	Amazonetta	Amazonetta brasiliensis	0	Undetermined	0	3	Paz de Ariporo	Finca chaviripa	Rainy	5.5654722	-70.7044167	1	1	1	2
A693	Birds	Aves	Accipitriformes	Cathartidae	Coragyps	Coragyps atratus	0	Undetermined	0	3	Paz de Ariporo	Finca el rubí	Rainy	5.6202222	-70.7065278	1	1	1	2
A694	Birds	Aves	Accipitriformes	Cathartidae	Coragyps	Coragyps atratus	0	Undetermined	0	3	Paz de Ariporo	Finca el rubí	Rainy	5.6202222	-70.7065278	1	1	1	2
A695	Birds	Aves	Pelecaniformes	Ardeidae	Egretta	Egretta thula	0	Undetermined	0	3	Paz de Ariporo	Finca chaviripa	Rainy	5.5661111	-70.7036111	1	1	1	2
A696	Birds	Aves	Pelecaniformes	Threskiornithidae	Phimosus	Phimosus infuscatus	0	Undetermined	0	3	Paz de Ariporo	Finca chaviripa	Rainy	5.5661111	-70.7036111	1	1	1	2
A697	Birds	Aves	Pelecaniformes	Ardeidae	Bubulcus	Bubulcus ibis	0	Undetermined	0	3	Paz de Ariporo	Finca chaviripa	Rainy	5.5661111	-70.7036111	1	1	0	2
A698	Birds	Aves	Pelecaniformes	Ardeidae	Egretta	Egretta caerulea	0	Undetermined	0	3	Paz de Ariporo	Finca chaviripa	Rainy	5.5661111	-70.7036111	1	1	1	2
A699	Birds	Aves	Pelecaniformes	Threskiornithidae	Phimosus	Phimosus infuscatus	0	Undetermined	0	3	Paz de Ariporo	Finca chaviripa	Rainy	5.5661111	-70.7036111	1	1	1	2
A700	Birds	Aves	Pelecaniformes	Ardeidae	Bubulcus	Bubulcus ibis	0	Undetermined	0	3	Paz de Ariporo	Finca chaviripa	Rainy	5.5661111	-70.7036111	1	1	1	2
A701	Birds	Aves	Pelecaniformes	Ardeidae	Egretta	Egretta caerulea	0	Undetermined	0	3	Paz de Ariporo	Finca chaviripa	Rainy	5.5661111	-70.7036111	1	1	1	2
A702	Birds	Aves	Pelecaniformes	Threskiornithidae	Eudocimus	Eudocimus ruber	0	Undetermined	0	3	Paz de Ariporo	Finca chaviripa	Rainy	5.5653611	-70.7045833	1	1	1	2
A703	Birds	Aves	Pelecaniformes	Threskiornithidae	Platalea	Platalea ajaja	0	Undetermined	0	3	Paz de Ariporo	Finca chaviripa	Rainy	5.5653611	-70.7045833	1	1	1	2
A704	Birds	Aves	Ciconiiformes	Ciconiidae	Mycteria	Mycteria americana	0	Undetermined	0	3	Paz de Ariporo	Finca chaviripa	Rainy	5.5663333	-70.7035278	1	1	1	2
A705	Birds	Aves	Pelecaniformes	Threskiornithidae	Eudocimus	Eudocimus ruber	0	Undetermined	0	3	Paz de Ariporo	Finca chaviripa	Rainy	5.574	-70.7175	1	1	1	2
A706	Birds	Aves	Anseriformes	Anatidae	Oressochen	Oressochen jubatus	0	Undetermined	1	3	Paz de Ariporo	Finca chaviripa	Rainy	5.5813056	-70.7151944	1	1	1	2
A707	Birds	Aves	Pelecaniformes	Threskiornithidae	Platalea	Platalea ajaja	0	Undetermined	0	3	Paz de Ariporo	Finca chaviripa	Rainy	5.574	-70.7175	1	1	1	2
A708	Birds	Aves	Pelecaniformes	Threskiornithidae	Eudocimus	Eudocimus ruber	0	Undetermined	0	3	Paz de Ariporo	Finca chaviripa	Rainy	5.574	-70.7175	1	1	1	2
A709	Birds	Aves	Charadriiformes	Burhinidae	Hesperoburhinus	Hesperoburhinus bistriatus	0	Undetermined	0	3	Paz de Ariporo	Finca chaviripa	Rainy	5.6235556	-70.708375	1	1	1	2
A710	Birds	Aves	Anseriformes	Anatidae	Dendrocygna	Dendrocygna autumnalis	0	Undetermined	0	3	Paz de Ariporo	Finca chaviripa	Rainy	5.5813056	-70.7151944	1	1	1	2
A711	Birds	Aves	Anseriformes	Anatidae	Dendrocygna	Dendrocygna autumnalis	0	Undetermined	0	3	Paz de Ariporo	Finca chaviripa	Rainy	5.5813056	-70.7151944	1	1	1	2
A712	Birds	Aves	Anseriformes	Anatidae	Dendrocygna	Dendrocygna autumnalis	0	Undetermined	0	3	Paz de Ariporo	Finca chaviripa	Rainy	5.5813056	-70.7151944	1	1	1	2
A713	Birds	Aves	Anseriformes	Anatidae	Dendrocygna	Dendrocygna autumnalis	0	Undetermined	0	3	Paz de Ariporo	Finca chaviripa	Rainy	5.5813056	-70.7151944	1	1	1	2
A714	Birds	Aves	Anseriformes	Anatidae	Dendrocygna	Dendrocygna autumnalis	0	Undetermined	0	3	Paz de Ariporo	Finca chaviripa	Rainy	5.5813056	-70.7151944	1	1	1	2
A715	Birds	Aves	Anseriformes	Anatidae	Dendrocygna	Dendrocygna autumnalis	0	Undetermined	1	3	Paz de Ariporo	Finca chaviripa	Rainy	5.5813056	-70.7151944	1	1	1	2
A716	Birds	Aves	Anseriformes	Anatidae	Dendrocygna	Dendrocygna autumnalis	0	Undetermined	0	3	Paz de Ariporo	Finca chaviripa	Rainy	5.5813056	-70.7151944	1	1	1	2
A717	Birds	Aves	Anseriformes	Anatidae	Dendrocygna	Dendrocygna autumnalis	0	Undetermined	0	3	Paz de Ariporo	Finca chaviripa	Rainy	5.5813056	-70.7151944	1	1	1	2
A718	Birds	Aves	Anseriformes	Anatidae	Dendrocygna	Dendrocygna autumnalis	0	Undetermined	1	3	Paz de Ariporo	Finca chaviripa	Rainy	5.5813056	-70.7151944	1	1	1	2
A719	Birds	Aves	Anseriformes	Anatidae	Dendrocygna	Dendrocygna autumnalis	0	Undetermined	0	3	Paz de Ariporo	Finca chaviripa	Rainy	5.5813056	-70.7151944	1	1	1	2
A720	Birds	Aves	Anseriformes	Anatidae	Dendrocygna	Dendrocygna autumnalis	0	Undetermined	0	3	Paz de Ariporo	Finca chaviripa	Rainy	5.5813056	-70.7151944	1	1	1	2
A721	Birds	Aves	Anseriformes	Anatidae	Dendrocygna	Dendrocygna autumnalis	0	Undetermined	0	3	Paz de Ariporo	Finca chaviripa	Rainy	5.5813056	-70.7151944	1	1	1	2
A722	Birds	Aves	Anseriformes	Anatidae	Dendrocygna	Dendrocygna autumnalis	0	Undetermined	0	3	Paz de Ariporo	Finca chaviripa	Rainy	5.5813056	-70.7151944	1	1	1	2
A723	Birds	Aves	Anseriformes	Anatidae	Dendrocygna	Dendrocygna autumnalis	0	Undetermined	0	3	Paz de Ariporo	Finca chaviripa	Rainy	5.5813056	-70.7151944	1	1	1	2
A724	Birds	Aves	Anseriformes	Anatidae	Dendrocygna	Dendrocygna autumnalis	0	Undetermined	0	3	Paz de Ariporo	Finca chaviripa	Rainy	5.5813056	-70.7151944	1	1	1	2
A725	Birds	Aves	Anseriformes	Anatidae	Dendrocygna	Dendrocygna autumnalis	0	Undetermined	0	3	Paz de Ariporo	Finca chaviripa	Rainy	5.5813056	-70.7151944	1	1	1	2
A726	Birds	Aves	Anseriformes	Anatidae	Dendrocygna	Dendrocygna autumnalis	0	Undetermined	0	3	Paz de Ariporo	Finca chaviripa	Rainy	5.5813056	-70.7151944	1	1	1	2
A727	Birds	Aves	Anseriformes	Anatidae	Dendrocygna	Dendrocygna autumnalis	0	Undetermined	1	3	Paz de Ariporo	Finca chaviripa	Rainy	5.5813056	-70.7151944	1	1	1	2
A728	Birds	Aves	Anseriformes	Anatidae	Dendrocygna	Dendrocygna autumnalis	0	Undetermined	0	3	Paz de Ariporo	Finca chaviripa	Rainy	5.5813056	-70.7151944	1	1	1	2
A729	Birds	Aves	Anseriformes	Anatidae	Dendrocygna	Dendrocygna autumnalis	0	Undetermined	0	3	Paz de Ariporo	Finca chaviripa	Rainy	5.5813056	-70.7151944	1	1	1	2
A730	Birds	Aves	Anseriformes	Anatidae	Dendrocygna	Dendrocygna autumnalis	0	Undetermined	0	3	Paz de Ariporo	Finca chaviripa	Rainy	5.5813056	-70.7151944	1	1	1	2
A731	Birds	Aves	Anseriformes	Anatidae	Dendrocygna	Dendrocygna autumnalis	0	Undetermined	0	3	Paz de Ariporo	Finca chaviripa	Rainy	5.5813056	-70.7151944	1	1	1	2
A732	Birds	Aves	Passeriformes	Tyrannidae	Myiozetetes	Myiozetetes cayanensis	0	Undetermined	0	3	Paz de Ariporo	Finca el rubí	Rainy	5.6248889	-70.7073333	1	1	0	2
A733	Birds	Aves	Caprimulgiformes	Caprimulgidae	Nyctiprogne	Nyctiprogne leucopyga .	0	Undetermined	0	3	Paz de Ariporo	Finca el rubí	Rainy	5.6248889	-70.7073333	1	1	0	2
A734	Birds	Aves	Caprimulgiformes	Caprimulgidae	Nyctiprogne	Jabiru mycteria	0	Undetermined	0	3	Paz de Ariporo	Finca el rubí	Rainy	5.6248890	-70.7073334	1	1	1	2
A735	Birds	Aves	Pelecaniformes	Ardeidae	Egretta	Egretta thula	0	Undetermined	0	3	Paz de Ariporo	Finca chaviripa	Rainy	5.5661111	-70.7036111	1	1	1	2
A736	Birds	Aves	Ciconiiformes	Ciconiidae	Mycteria	Mycteria americana	0	Undetermined	0	3	Paz de Ariporo	Finca chaviripa	Rainy	5.5666111	-70.7035278	1	1	1	2
A737	Birds	Aves	Ciconiiformes	Ciconiidae	Mycteria	Eudocimus ruber	0	Undetermined	0	3	Paz de Ariporo	Finca chaviripa	Rainy	5.5666112	-70.7035279	1	1	1	2
A738	Birds	Aves	Pelecaniformes	Threskiornithidae	Eudocimus	Eudocimus ruber	0	Undetermined	0	3	Paz de Ariporo	Finca chaviripa	Rainy	5.5661389	-70.7046389	1	1	1	2
A739	Birds	Aves	Anseriformes	Anatidae	Cairina	Cairina moschata	0	Undetermined	0	3	Paz de Ariporo	Finca el rubí	Rainy	5.6229167	-70.7051389	1	1	1	2
A740	Birds	Aves	Anseriformes	Anatidae	Anser	Anser anser	0	Undetermined	0	3	Paz de Ariporo	Finca el rubí	Rainy	5.6229167	-70.7051389	1	1	1	2
A741	Birds	Aves	Anseriformes	Anatidae	Cairina	Cairina moschata	1	35.95	0	3	Paz de Ariporo	Finca el rubí	Rainy	5.6229167	-70.7051389	1	1	1	2
A742	Birds	Aves	Anseriformes	Anatidae	Cairina	Cairina moschata	0	Undetermined	0	3	Paz de Ariporo	Finca el rubí	Rainy	5.6229167	-70.7051389	1	1	1	2
A743	Birds	Aves	Anseriformes	Anatidae	Cairina	Cairina moschata	0	Undetermined	0	3	Paz de Ariporo	Finca el rubí	Rainy	5.6229167	-70.7051389	1	1	1	2
A744	Birds	Aves	Galliformes	Numididae	Numida	Numida meleagris	1	34.28	0	3	Paz de Ariporo	Finca el rubí	Rainy	5.6229167	-70.7051389	1	1	1	2
A745	Birds	Aves	Galliformes	Numididae	Numida	Numida meleagris	0	Undetermined	0	3	Paz de Ariporo	Finca el rubí	Rainy	5.6229167	-70.7051389	1	1	1	2
A746	Birds	Aves	Galliformes	Numididae	Numida	Numida meleagris	0	Undetermined	0	3	Paz de Ariporo	Finca el rubí	Rainy	5.6229167	-70.7051389	1	1	1	2
A747	Birds	Aves	Galliformes	Numididae	Numida	Numida meleagris	0	Undetermined	0	3	Paz de Ariporo	Finca el rubí	Rainy	5.6229167	-70.7051389	1	1	1	2
A748	Birds	Aves	Galliformes	Phasianidae	Gallus	Gallus gallus	0	Undetermined	0	3	Paz de Ariporo	Finca el rubí	Rainy	5.6229167	-70.7051389	1	1	1	2
A749	Birds	Aves	Galliformes	Phasianidae	Gallus	Gallus gallus	0	Undetermined	0	3	Paz de Ariporo	Finca el rubí	Rainy	5.6229167	-70.7051389	1	1	1	2
A750	Birds	Aves	Galliformes	Phasianidae	Gallus	Gallus gallus	1	35.39	0	3	Paz de Ariporo	Finca el rubí	Rainy	5.6229167	-70.7051389	1	1	1	2
A751	Birds	Aves	Galliformes	Phasianidae	Gallus	Gallus gallus	1	34.89	0	3	Paz de Ariporo	Finca el rubí	Rainy	5.6229167	-70.7051389	1	1	1	2
A752	Birds	Aves	Galliformes	Phasianidae	Gallus	Gallus gallus	1	35.95	0	3	Paz de Ariporo	Finca el rubí	Rainy	5.6229167	-70.7051389	1	1	1	2
A753	Birds	Aves	Galliformes	Phasianidae	Gallus	Gallus gallus	0	Undetermined	0	3	Paz de Ariporo	Finca el rubí	Rainy	5.6229167	-70.7051389	1	1	1	2
A754	Birds	Aves	Accipitriformes	Cathartidae	Cathartes	Cathartes aura	1	36.69	0	3	Paz de Ariporo	Finca el rubí	Rainy	5.6252778	-70.7076389	1	1	1	2
A755	Birds	Aves	Passeriformes	Tyrannidae	Tyrannus	Tyrannus melancholicus	1	37.23	0	3	Yopal	Finca buenas tardes	Rainy	5.1353889	-72.1283889	1	1	0	2
A756	Birds	Aves	Columbiformes	Columbidae	Leptotila	Leptotila verreauxi	0	Undetermined	0	3	Yopal	Finca buenas tardes	Rainy	5.1496111	-72.1296944	1	1	1	2
A757	Birds	Aves	Passeriformes	Thraupidae	Ramphocelus	Ramphocelus carbo	0	Undetermined	0	3	Yopal	Finca buenas tardes	Rainy	5.1495556	-72.12975	1	1	0	2
A758	Birds	Aves	Columbiformes	Columbidae	Leptotila	Leptotila rufaxilla	0	Undetermined	0	3	Yopal	Finca buenas tardes	Rainy	5.1496111	-72.1296944	1	1	0	2
A759	Birds	Aves	Pelecaniformes	Ardeidae	Ardea	Ardea cocoi	1	35.14	0	3	Yopal	Finca buenas tardes	Rainy	5.1495	-72.1298056	1	1	1	2
A760	Birds	Aves	Charadriiformes	Jacanidae	Jacana	Jacana jacana	0	Undetermined	0	3	Yopal	Finca buenas tardes	Rainy	5.1362222	-72.1251111	1	1	0	2
A761	Birds	Aves	Caprimulgiformes	Caprimulgidae	Nyctidromus	Nyctidromus albicollis	0	Undetermined	0	3	Yopal	Finca buenas tardes	Rainy	5.1340833	-72.12675	1	1	0	2
A762	Birds	Aves	Charadriiformes	Jacanidae	Jacana	Jacana jacana	0	Undetermined	0	3	Yopal	Finca buenas tardes	Rainy	5.13375	-72.1275	1	1	0	2
A763	Birds	Aves	Anseriformes	Anatidae	Dendrocygna	Dendrocygna autumnalis	0	Undetermined	0	3	Yopal	Finca buenas tardes	Rainy	5.1362222	-72.1251111	1	1	1	2
A764	Birds	Aves	Passeriformes	Tyrannidae	Pitangus	Pitangus sulphuratus	0	Undetermined	0	3	Yopal	Finca buenas tardes	Rainy	5.1494167	-72.1307222	1	1	0	2
A765	Birds	Aves	Passeriformes	Tyrannidae	Pitangus	Pitangus sulphuratus	0	Undetermined	0	3	Yopal	Finca buenas tardes	Rainy	5.1494167	-72.1307222	1	1	0	2
A766	Birds	Aves	Passeriformes	Thraupidae	Ramphocelus	Ramphocelus carbo	0	Undetermined	0	3	Yopal	Finca buenas tardes	Rainy	5.1494167	-72.13075	1	1	0	2
A767	Birds	Aves	Passeriformes	Furnariidae	Xiphorhynchus	Dendroplex picus	0	Undetermined	0	3	Yopal	Finca buenas tardes	Rainy	5.1496111	-72.1296944	1	1	0	2
A768	Birds	Aves	Passeriformes	Tyrannidae	Myiarchus	Myiarchus ferox	1	36.98	0	3	Yopal	Finca buenas tardes	Rainy	5.1494167	-72.1307222	1	1	0	2
A769	Birds	Aves	Passeriformes	Tyrannidae	Myiarchus	Myiarchus ferox	0	Undetermined	0	3	Yopal	Finca buenas tardes	Rainy	5.1494167	-72.1307222	1	1	0	2
A770	Birds	Aves	Passeriformes	Thraupidae	Ramphocelus	Ramphocelus carbo	1	34.27	0	3	Yopal	Finca buenas tardes	Rainy	5.1494167	-72.13075	1	1	0	2
A771	Birds	Aves	Passeriformes	Tyrannidae	Myiarchus	Myiarchus tyrannulus	0	Undetermined	0	3	Yopal	Finca buenas tardes	Rainy	5.1495556	-72.12975	1	1	0	2
A772	Birds	Aves	Pelecaniformes	Threskiornithidae	Phimosus	Phimosus infuscatus	0	Undetermined	0	3	Yopal	Finca buenas tardes	Rainy	5.1495	-72.1298056	1	1	1	2
A773	Birds	Aves	Passeriformes	Thraupidae	Thraupis	Thraupis episcopus	1	34.5	0	3	Yopal	Finca buenas tardes	Rainy	5.1494167	-72.13075	1	1	0	2
A774	Birds	Aves	Coraciiformes	Alcedinidae	Megaceryle	Megaceryle torquata	0	Undetermined	0	3	Yopal	Finca buenas tardes	Rainy	5.1496111	-72.1296944	1	1	1	2
A775	Birds	Aves	Caprimulgiformes	Caprimulgidae	Nyctidromus	Nyctidromus albicollis	1	35.63	0	3	Yopal	Finca buenas tardes	Rainy	5.1495556	-72.12975	1	1	0	2
A776	Birds	Aves	Caprimulgiformes	Caprimulgidae	Nyctidromus	Nyctidromus albicollis	0	Undetermined	0	3	Yopal	Finca buenas tardes	Rainy	5.1496111	-72.1296944	1	1	0	2
A777	Birds	Aves	Passeriformes	Tyrannidae	Myiozetetes	Myiozetetes cayanensis	0	Undetermined	0	3	Yopal	Finca buenas tardes	Rainy	5.1495556	-72.12975	1	1	0	2
A778	Birds	Aves	Caprimulgiformes	Caprimulgidae	Nyctidromus	Nyctidromus albicollis	0	Undetermined	0	3	Yopal	Finca buenas tardes	Rainy	5.1533333	-72.1291667	1	1	0	2
A779	Birds	Aves	Caprimulgiformes	Caprimulgidae	Hydropsalis	Hydropsalis cayennensis	0	Undetermined	0	3	Yopal	Finca buenas tardes	Rainy	5.1522222	-72.1308333	1	1	0	2
A780	Birds	Aves	Strigiformes	Strigidae	Athene	Athene cunicularia	1	35.99	0	3	Yopal	Finca buenas tardes	Rainy	5.1379722	-72.1276389	1	1	0	2
A781	Birds	Aves	Passeriformes	Thraupidae	Thraupis	Thraupis episcopus	0	Undetermined	0	3	Yopal	Finca buenas tardes	Rainy	5.1353889	-72.1283889	1	1	0	2
A782	Birds	Aves	Accipitriformes	Accipitridae	Rupornis	Rupornis magnirostris	0	Undetermined	0	3	Yopal	Finca buenas tardes	Rainy	5.1386111	-72.1248889	1	1	1	2
A783	Birds	Aves	Charadriiformes	Jacanidae	Jacana	Jacana jacana	0	Undetermined	0	3	Yopal	Finca buenas tardes	Rainy	5.1376111	-72.1241111	1	1	1	2
A784	Birds	Aves	Charadriiformes	Jacanidae	Jacana	Jacana jacana	0	Undetermined	0	3	Yopal	Finca buenas tardes	Rainy	5.1376389	-72.1241389	1	1	0	2
A785	Birds	Aves	Columbiformes	Columbidae	Leptotila	Leptotila verreauxi	0	Undetermined	0	3	Yopal	Finca buenas tardes	Rainy	5.1386111	-72.1248889	1	1	1	2
A786	Birds	Aves	Charadriiformes	Jacanidae	Jacana	Jacana jacana	0	Undetermined	0	3	Yopal	Finca buenas tardes	Rainy	5.1376667	-72.1241944	1	1	1	2
A787	Birds	Aves	Charadriiformes	Jacanidae	Jacana	Jacana jacana	1	34.98	0	3	Yopal	Finca buenas tardes	Rainy	5.1376111	-72.1241111	1	1	1	2
A788	Birds	Aves	Charadriiformes	Jacanidae	Jacana	Jacana jacana	1	35.23	0	3	Yopal	Finca buenas tardes	Rainy	5.1376667	-72.1241944	1	1	0	2
A789	Birds	Aves	Charadriiformes	Jacanidae	Jacana	Jacana jacana	0	Undetermined	0	3	Yopal	Finca buenas tardes	Rainy	5.1425	-72.1272222	1	1	0	2
A790	Birds	Aves	Caprimulgiformes	Caprimulgidae	Nyctidromus	Nyctidromus albicollis	0	Undetermined	0	3	Yopal	Finca buenas tardes	Rainy	5.1425	-72.1272222	1	1	1	2
A791	Birds	Aves	Columbiformes	Columbidae	Columbina	Columbina squammata	1	36.75	0	3	Yopal	Finca buenas tardes	Rainy	5.1340833	-72.12675	1	1	0	2
A792	Birds	Aves	Columbiformes	Columbidae	Columbina	Columbina squammata	0	Undetermined	0	3	Yopal	Finca buenas tardes	Rainy	5.1340833	-72.12675	1	1	0	2
A793	Birds	Aves	Caprimulgiformes	Caprimulgidae	Nyctidromus	Nyctidromus albicollis	0	Undetermined	0	3	Yopal	Finca buenas tardes	Rainy	5.138	-72.1252222	1	1	0	2
A794	Birds	Aves	Charadriiformes	Jacanidae	Jacana	Jacana jacana	0	Undetermined	0	3	Yopal	Finca buenas tardes	Rainy	5.1376667	-72.1241944	1	1	0	2
A795	Birds	Aves	Charadriiformes	Jacanidae	Jacana	Jacana jacana	0	Undetermined	0	3	Yopal	Finca buenas tardes	Rainy	5.1376667	-72.1241944	1	1	0	2
A796	Birds	Aves	Charadriiformes	Jacanidae	Jacana	Jacana jacana	0	Undetermined	0	3	Yopal	Finca buenas tardes	Rainy	5.1376667	-72.1241944	1	1	1	2
A797	Birds	Aves	Columbiformes	Columbidae	Leptotila	Leptotila verreauxi	0	Undetermined	0	3	Yopal	Finca buenas tardes	Rainy	5.1386111	-72.1248889	1	1	1	2
A799	Birds	Aves	Charadriiformes	Jacanidae	Jacana	Jacana jacana	0	Undetermined	0	3	Yopal	Finca buenas tardes	Rainy	5.1376667	-72.1241944	1	1	1	2
A800	Birds	Aves	Nyctibiiformes	Nyctibiidae	Nyctibius	Nyctibius grandis	0	Undetermined	0	3	Yopal	Finca buenas tardes	Rainy	5.1377222	-72.1257222	1	1	1	2
A801	Birds	Aves	Caprimulgiformes	Caprimulgidae	Nyctidromus	Nyctidromus albicollis	0	Undetermined	0	3	Yopal	Finca buenas tardes	Rainy	5.1385278	-72.1249444	1	1	0	2
A802	Birds	Aves	Caprimulgiformes	Caprimulgidae	Nyctidromus	Nyctidromus albicollis	0	Undetermined	0	3	Yopal	Finca buenas tardes	Rainy	5.1386111	-72.1248889	1	1	0	2
A803	Birds	Aves	Caprimulgiformes	Caprimulgidae	Nyctidromus	Nyctidromus albicollis	0	Undetermined	0	3	Yopal	Finca buenas tardes	Rainy	5.1386111	-72.1248889	1	1	0	2
A804	Birds	Aves	Strigiformes	Strigidae	Athene	Athene cunicularia	0	Undetermined	0	3	Yopal	Finca buenas tardes	Rainy	5.1355833	-72.1300556	1	1	1	2
A805	Birds	Aves	Pelecaniformes	Ardeidae	Bubulcus	Bubulcus ibis	0	Undetermined	0	3	Yopal	Finca matapalo	Rainy	5.1238611	-72.1056944	1	1	1	2
A806	Birds	Aves	Pelecaniformes	Ardeidae	Egretta	Egretta caerulea	0	Undetermined	0	3	Yopal	Finca matapalo	Rainy	5.1238611	-72.1056944	1	1	1	2
A807	Birds	Aves	Charadriiformes	Jacanidae	Jacana	Jacana jacana	0	Undetermined	0	3	Yopal	Finca matapalo	Rainy	5.1238611	-72.1056944	1	1	0	2
A808	Birds	Aves	Charadriiformes	Jacanidae	Jacana	Jacana jacana	1	35.14	0	3	Yopal	Finca matapalo	Rainy	5.1238611	-72.1056944	1	1	0	2
A809	Birds	Aves	Charadriiformes	Jacanidae	Jacana	Jacana jacana	0	Undetermined	0	3	Yopal	Finca matapalo	Rainy	5.1238611	-72.1056944	1	1	1	2
A810	Birds	Aves	Charadriiformes	Jacanidae	Jacana	Jacana jacana	0	Undetermined	0	3	Yopal	Finca matapalo	Rainy	5.1238611	-72.1056944	1	1	0	2
A811	Birds	Aves	Cuculiformes	Cuculidae	Crotophaga	Crotophaga ani	1	34.98	0	3	Yopal	Finca matapalo	Rainy	5.1238611	-72.1056944	1	1	1	2
A812	Birds	Aves	Caprimulgiformes	Caprimulgidae	Nyctidromus	Nyctidromus albicollis	0	Undetermined	0	3	Yopal	Finca matapalo	Rainy	5.1299167	-72.1261111	1	1	1	2
A813	Birds	Aves	Cuculiformes	Cuculidae	Crotophaga	Crotophaga ani	0	Undetermined	0	3	Yopal	Finca matapalo	Rainy	5.1238611	-72.1056944	1	1	1	2
A814	Birds	Aves	Passeriformes	Tyrannidae	Pitangus	Pitangus sulphuratus	0	Undetermined	0	3	Yopal	Finca matapalo	Rainy	5.1238611	-72.1056944	1	1	0	2
A815	Birds	Aves	Caprimulgiformes	Caprimulgidae	Nyctidromus	Nyctidromus albicollis	0	Undetermined	0	3	Yopal	Finca matapalo	Rainy	5.1299167	-72.1261111	1	1	0	2
A816	Birds	Aves	Charadriiformes	Jacanidae	Jacana	Jacana jacana	0	Undetermined	0	3	Yopal	Finca matapalo	Rainy	5.1238611	-72.1056944	1	1	0	2
A817	Birds	Aves	Charadriiformes	Jacanidae	Jacana	Jacana jacana	0	Undetermined	0	3	Yopal	Finca matapalo	Rainy	5.1238611	-72.1056944	1	1	1	2
A818	Birds	Aves	Charadriiformes	Jacanidae	Jacana	Jacana jacana	0	Undetermined	0	3	Yopal	Finca matapalo	Rainy	5.1238611	-72.1056944	1	1	1	2
A819	Birds	Aves	Passeriformes	Icteridae	Icterus	Icterus nigrogularis	0	Undetermined	0	3	Yopal	Finca matapalo	Rainy	5.1216389	-72.1108611	1	1	0	2
A820	Birds	Aves	Passeriformes	Tyrannidae	Pitangus	Pitangus sulphuratus	0	Undetermined	0	3	Yopal	Finca matapalo	Rainy	5.1216667	-72.1112222	1	1	0	2
A821	Birds	Aves	Passeriformes	Tyrannidae	Pitangus	Pitangus sulphuratus	0	Undetermined	0	3	Yopal	Finca matapalo	Rainy	5.1216667	-72.1112222	1	1	1	2
A822	Birds	Aves	Charadriiformes	Jacanidae	Jacana	Jacana jacana	0	Undetermined	0	3	Yopal	Finca matapalo	Rainy	5.1238611	-72.1056944	1	1	1	2
A823	Birds	Aves	Caprimulgiformes	Caprimulgidae	Nyctidromus	Nyctidromus albicollis	0	Undetermined	0	3	Yopal	Finca matapalo	Rainy	5.1238611	-72.1056944	1	1	0	2
A824	Birds	Aves	Nyctibiiformes	Nyctibiidae	Nyctibius	Nyctibius grandis	0	Undetermined	0	3	Yopal	Finca matapalo	Rainy	5.1247778	-72.1101111	1	1	1	2
A825	Birds	Aves	Nyctibiiformes	Nyctibiidae	Nyctibius	Nyctibius grandis	0	Undetermined	0	3	Yopal	Finca matapalo	Rainy	5.1247778	-72.1101111	1	1	1	2
A826	Birds	Aves	Charadriiformes	Recurvirostridae	Himantopus	Himantopus mexicanus	0	Undetermined	0	3	Yopal	Finca matapalo	Rainy	5.1247778	-72.1101111	1	1	0	2
A827	Birds	Aves	Caprimulgiformes	Caprimulgidae	Nyctidromus	Nyctidromus albicollis	0	Undetermined	0	3	Yopal	Finca matapalo	Rainy	5.1247778	-72.1101111	1	1	1	2
A828	Birds	Aves	Columbiformes	Columbidae	Leptotila	Leptotila rufaxilla	0	Undetermined	0	3	Yopal	Finca buenas tardes	Rainy	5.1299167	-72.1261111	1	1	1	2
A829	Birds	Aves	Strigiformes	Strigidae	Megascops	Megascops choliba	0	Undetermined	0	3	Yopal	Finca buenas tardes	Rainy	5.1299167	-72.1261111	1	1	1	2
A830	Birds	Aves	Caprimulgiformes	Caprimulgidae	Nyctidromus	Nyctidromus albicollis	0	Undetermined	0	3	Yopal	Finca buenas tardes	Rainy	5.1299167	-72.1261111	1	1	0	2
A831	Birds	Aves	Charadriiformes	Jacanidae	Jacana	Jacana jacana	0	Undetermined	0	3	Yopal	Finca buenas tardes	Rainy	5.1371944	-72.1245278	1	1	0	2
A832	Birds	Aves	Anseriformes	Anatidae	Amazonetta	Amazonetta brasiliensis	0	Undetermined	0	3	Yopal	Finca buenas tardes	Rainy	5.1322222	-72.1216944	1	1	1	2
A833	Birds	Aves	Charadriiformes	Jacanidae	Jacana	Jacana jacana	1	36.25	0	3	Yopal	Finca buenas tardes	Rainy	5.1371944	-72.1245278	1	1	0	2
A834	Birds	Aves	Passeriformes	Icteridae	Icterus	Icterus nigrogularis	0	Undetermined	0	3	Yopal	Finca buenas tardes	Rainy	5.1371944	-72.1245278	1	1	0	2
A835	Birds	Aves	Charadriiformes	Jacanidae	Jacana	Jacana jacana	0	Undetermined	0	3	Yopal	Finca buenas tardes	Rainy	5.1371944	-72.1245278	1	1	0	2
A836	Birds	Aves	Charadriiformes	Recurvirostridae	Himantopus	Himantopus mexicanus	0	Undetermined	0	3	Yopal	Finca buenas tardes	Rainy	5.1371944	-72.1245278	1	1	0	2
A837	Birds	Aves	Charadriiformes	Jacanidae	Jacana	Jacana jacana	0	Undetermined	0	3	Yopal	Finca buenas tardes	Rainy	5.1371944	-72.1245278	1	1	1	2
A838	Birds	Aves	Psittaciformes	Psittacidae	Ara	Ara macao	0	Undetermined	0	3	Yopal	Finca matapalo	Rainy	5.1263889	-72.1117222	1	1	1	2
A839	Birds	Aves	Galliformes	Phasianidae	Meleagris	Meleagris gallopavo	0	Undetermined	0	3	Yopal	Finca matapalo	Rainy	5.1263889	-72.1117222	1	1	1	2
A840	Birds	Aves	Galliformes	Phasianidae	Meleagris	Meleagris gallopavo	0	Undetermined	0	3	Yopal	Finca matapalo	Rainy	5.1263889	-72.1117222	1	1	1	2
A841	Birds	Aves	Galliformes	Phasianidae	Meleagris	Meleagris gallopavo	0	Undetermined	0	3	Yopal	Finca matapalo	Rainy	5.1263889	-72.1117222	1	1	1	2
A842	Birds	Aves	Galliformes	Phasianidae	Gallus	Gallus gallus	0	Undetermined	0	3	Yopal	Finca matapalo	Rainy	5.1263889	-72.1117222	1	1	1	2
A843	Birds	Aves	Galliformes	Phasianidae	Gallus	Gallus gallus	0	Undetermined	0	3	Yopal	Finca matapalo	Rainy	5.1263889	-72.1117222	1	1	1	2
A844	Birds	Aves	Galliformes	Phasianidae	Gallus	Gallus gallus	0	Undetermined	0	3	Yopal	Finca matapalo	Rainy	5.1263889	-72.1117222	1	1	1	2
A845	Birds	Aves	Galliformes	Phasianidae	Gallus	Gallus gallus	0	Undetermined	0	3	Yopal	Finca matapalo	Rainy	5.1263889	-72.1117222	1	1	1	2
A846	Birds	Aves	Galliformes	Phasianidae	Gallus	Gallus gallus	0	Undetermined	0	3	Yopal	Finca matapalo	Rainy	5.1263889	-72.1117222	1	1	1	2
A847	Birds	Aves	Galliformes	Phasianidae	Gallus	Gallus gallus	0	Undetermined	0	3	Yopal	Finca matapalo	Rainy	5.1263889	-72.1117222	1	1	1	2
A848	Birds	Aves	Galliformes	Cracidae	Ortalis	Ortalis ruficauda	0	Undetermined	0	3	Yopal	Finca matapalo	Rainy	5.1263889	-72.1117222	1	1	1	2
A849	Birds	Aves	Accipitriformes	Cathartidae	Sarcoramphus	Sarcoramphus papa	0	Undetermined	0	3	Yopal	Finca matapalo	Rainy	5.1263889	-72.1117222	1	1	1	2
A850	Birds	Aves	Galliformes	Numididae	Numida	Numida meleagris	0	Undetermined	0	3	Yopal	Finca matapalo	Rainy	5.1263889	-72.1117222	1	1	1	2
A851	Birds	Aves	Galliformes	Numididae	Numida	Numida meleagris	0	Undetermined	0	3	Yopal	Finca matapalo	Rainy	5.1263889	-72.1117222	1	1	1	2
A852	Birds	Aves	Galliformes	Numididae	Numida	Numida meleagris	0	Undetermined	0	3	Yopal	Finca matapalo	Rainy	5.1263889	-72.1117222	1	1	1	2
A853	Birds	Aves	Galliformes	Numididae	Numida	Numida meleagris	0	Undetermined	0	3	Yopal	Finca matapalo	Rainy	5.1263889	-72.1117222	1	1	1	2
A854	Birds	Aves	Galliformes	Numididae	Numida	Numida meleagris	0	Undetermined	0	3	Yopal	Finca matapalo	Rainy	5.1263889	-72.1117222	1	1	1	2
A855	Birds	Aves	Charadriiformes	Jacanidae	Jacana	Jacana jacana	0	Undetermined	0	3	Yopal	Finca buenas tardes	Rainy	5.1370556	-72.1245278	1	1	0	2
A856	Birds	Aves	Charadriiformes	Charadriidae	Vanellus	Vanellus chilensis	0	Undetermined	0	3	Yopal	Finca buenas tardes	Rainy	5.1398056	-72.1265	1	1	1	2
A857	Birds	Aves	Charadriiformes	Jacanidae	Jacana	Jacana jacana	0	Undetermined	0	3	Yopal	Finca buenas tardes	Rainy	5.1370556	-72.1245278	1	1	0	2
A858	Birds	Aves	Charadriiformes	Jacanidae	Jacana	Jacana jacana	0	Undetermined	0	3	Yopal	Finca buenas tardes	Rainy	5.1370556	-72.1245278	1	1	0	2
A859	Birds	Aves	Charadriiformes	Jacanidae	Jacana	Jacana jacana	0	Undetermined	0	3	Yopal	Finca buenas tardes	Rainy	5.1370556	-72.1245278	1	1	0	2
A860	Birds	Aves	Caprimulgiformes	Caprimulgidae	Nyctidromus	Nyctidromus albicollis	0	Undetermined	0	3	Yopal	Finca buenas tardes	Rainy	5.1370556	-72.1245278	1	1	0	2
A861	Birds	Aves	Galliformes	Odontophoridae	Colinus	Colinus cristatus	0	Undetermined	0	3	Yopal	Finca buenas tardes	Rainy	5.1398056	-72.1265	1	1	1	2
A862	Birds	Aves	Strigiformes	Strigidae	Athene	Athene cunicularia	0	Undetermined	0	3	Yopal	Finca buenas tardes	Rainy	5.1355833	-72.1300556	1	1	1	2
A863	Birds	Aves	Pelecaniformes	Ardeidae	Bubulcus	Bubulcus ibis	0	Undetermined	0	3	Yopal	Finca matapalo	Rainy	5.1247778	-72.1101111	1	1	1	2
A864	Birds	Aves	Pelecaniformes	Ardeidae	Egretta	Egretta caerulea	0	Undetermined	0	3	Yopal	Finca matapalo	Rainy	5.1247778	-72.1101111	1	1	1	2
A865	Birds	Aves	Charadriiformes	Charadriidae	Vanellus	Vanellus chilensis	0	Undetermined	0	3	Yopal	Finca matapalo	Rainy	5.1247778	-72.1101111	1	1	1	2
A866	Birds	Aves	Galliformes	Phasianidae	Pavo	Pavo cristatus	0	Undetermined	0	3	Yopal	Finca matapalo	Rainy	5.1247778	-72.1101111	1	1	1	2
A867	Birds	Aves	Columbiformes	Columbidae	Leptotila	Leptotila rufaxilla	0	Undetermined	0	4	Paz de Ariporo	Finca la carpeta	Dry	5.96288	-70.9315	1	1	0	2
A868	Birds	Aves	Caprimulgiformes	Caprimulgidae	Nyctidromus	Nyctidromus albicollis	0	Undetermined	0	4	Paz de Ariporo	Finca la carpeta	Dry	5.96288	-70.9315	1	1	0	2
A869	Birds	Aves	Pelecaniformes	Ardeidae	Bubulcus	Bubulcus ibis	0	Undetermined	0	4	Paz de Ariporo	Finca la carpeta	Dry	5.96288	-70.9315	1	1	0	2
A870	Birds	Aves	Pelecaniformes	Ardeidae	Bubulcus	Bubulcus ibis	0	Undetermined	0	4	Paz de Ariporo	Finca la carpeta	Dry	5.96288	-70.9315	1	1	0	2
A871	Birds	Aves	Suliformes	Phalacrocoracidae	Phalacrocorax	Phalacrocorax brasilianus	0	Undetermined	0	4	Paz de Ariporo	Finca la carpeta	Dry	5.96288	-70.9315	1	1	1	2
A872	Birds	Aves	Pelecaniformes	Ardeidae	Bubulcus	Bubulcus ibis	0	Undetermined	0	4	Paz de Ariporo	Finca la carpeta	Dry	5.96288	-70.9315	1	1	0	2
A873	Birds	Aves	Pelecaniformes	Ardeidae	Bubulcus	Bubulcus ibis	0	Undetermined	0	4	Paz de Ariporo	Finca la carpeta	Dry	5.96288	-70.9315	1	1	1	2
A874	Birds	Aves	Caprimulgiformes	Caprimulgidae	Nyctidromus	Nyctidromus albicollis	0	Undetermined	0	4	Paz de Ariporo	Finca la carpeta	Dry	5.96288	-70.9315	1	1	0	2
A875	Birds	Aves	Caprimulgiformes	Caprimulgidae	Nyctidromus	Nyctidromus albicollis	0	Undetermined	0	4	Paz de Ariporo	Finca la carpeta	Dry	5.96288	-70.9315	1	1	0	2
A876	Birds	Aves	Caprimulgiformes	Caprimulgidae	Nyctidromus	Nyctidromus albicollis	0	Undetermined	0	4	Paz de Ariporo	Finca la carpeta	Dry	5.96288	-70.9315	1	1	1	2
A877	Birds	Aves	Caprimulgiformes	Caprimulgidae	Nyctidromus	Nyctidromus albicollis	0	Undetermined	0	4	Paz de Ariporo	Finca la carpeta	Dry	5.96288	-70.9315	1	1	0	2
A878	Birds	Aves	Charadriiformes	Charadriidae	Vanellus	Vanellus chilensis	0	Undetermined	0	4	Paz de Ariporo	Finca la carpeta	Dry	5.96288	-70.9315	1	1	1	2
A879	Birds	Aves	Pelecaniformes	Ardeidae	Bubulcus	Bubulcus ibis	0	Undetermined	0	4	Paz de Ariporo	Finca la carpeta	Dry	5.96288	-70.9315	1	1	1	2
A880	Birds	Aves	Pelecaniformes	Ardeidae	Bubulcus	Bubulcus ibis	0	Undetermined	0	4	Paz de Ariporo	Finca la carpeta	Dry	5.96288	-70.9315	1	1	1	2
A881	Birds	Aves	Falconiformes	Falconidae	Milvago	Milvago chimachima	0	Undetermined	0	4	Paz de Ariporo	Finca la carpeta	Dry	5.96288	-70.9315	1	1	1	2
A882	Birds	Aves	Galliformes	Phasianidae	Gallus	Gallus gallus	1	36.78	0	4	Paz de Ariporo	Finca la carpeta	Dry	5.95583	-70.932	1	1	1	2
A883	Birds	Aves	Galliformes	Phasianidae	Gallus	Gallus gallus	0	Undetermined	0	4	Paz de Ariporo	Finca la carpeta	Dry	5.95583	-70.932	1	1	1	2
A884	Birds	Aves	Anseriformes	Anatidae	Cairina	Cairina moschata	0	Undetermined	0	4	Paz de Ariporo	Finca la carpeta	Dry	5.95583	-70.932	1	1	1	2
A885	Birds	Aves	Anseriformes	Anatidae	Cairina	Cairina moschata	0	Undetermined	0	4	Paz de Ariporo	Finca la carpeta	Dry	5.95583	-70.932	1	1	1	2
A886	Birds	Aves	Anseriformes	Anatidae	Cairina	Cairina moschata	0	Undetermined	0	4	Paz de Ariporo	Finca la carpeta	Dry	5.95583	-70.932	1	1	1	2
A887	Birds	Aves	Caprimulgiformes	Caprimulgidae	Nyctidromus	Nyctidromus albicollis	1	33.85	0	4	Paz de Ariporo	Finca la carpeta	Dry	5.96288	-70.9315	1	1	0	2
A888	Birds	Aves	Caprimulgiformes	Caprimulgidae	Nyctidromus	Nyctidromus albicollis	0	Undetermined	0	4	Paz de Ariporo	Finca la carpeta	Dry	5.96288	-70.9315	1	1	0	2
A889	Birds	Aves	Suliformes	Anhingidae	Anhinga	Anhinga anhinga	0	Undetermined	0	4	Paz de Ariporo	Finca la carpeta	Dry	5.96288	-70.9315	1	1	1	2
A890	Birds	Aves	Pelecaniformes	Ardeidae	Bubulcus	Bubulcus ibis	0	Undetermined	0	4	Paz de Ariporo	Finca la carpeta	Dry	5.96288	-70.9315	1	1	1	2
A891	Birds	Aves	Anseriformes	Anatidae	Oressochen	Oressochen jubatus	0	Undetermined	0	4	Paz de Ariporo	Finca la carpeta	Dry	5.96288	-70.9315	1	1	1	2
A892	Birds	Aves	Caprimulgiformes	Caprimulgidae	Nyctidromus	Nyctidromus albicollis	1	35.17	0	4	Paz de Ariporo	Finca la carpeta	Dry	5.96288	-70.9315	1	1	0	2
A893	Birds	Aves	Eurypygiformes	Eurypygidae	Eurypyga	Eurypyga helias	0	Undetermined	0	4	Paz de Ariporo	Finca la carpeta	Dry	5.96288	-70.9315	1	1	1	2
A894	Birds	Aves	Anseriformes	Anatidae	Oressochen	Oressochen jubatus	1	36.21	0	4	Paz de Ariporo	Finca la carpeta	Dry	5.96288	-70.9315	1	1	1	2
A895	Birds	Aves	Passeriformes	Thraupidae	Thraupis	Thraupis episcopus	0	Undetermined	0	4	Paz de Ariporo	Finca la carpeta	Dry	5.9615	-70.9339	1	1	0	2
A896	Birds	Aves	Passeriformes	Thraupidae	Thraupis	Thraupis episcopus	1	37.25	0	4	Paz de Ariporo	Finca la carpeta	Dry	5.9615	-70.9339	1	1	0	2
A897	Birds	Aves	Coraciiformes	Alcedinidae	Chloroceryle	Chloroceryle amazona	0	Undetermined	0	4	Paz de Ariporo	Finca la carpeta	Dry	5.96177	-70.9336	1	1	0	2
A898	Birds	Aves	Passeriformes	Turdidae	Turdus	Turdus nudigenis	0	Undetermined	0	4	Paz de Ariporo	Finca la carpeta	Dry	5.96177	-70.9336	1	1	0	2
A899	Birds	Aves	Anseriformes	Anatidae	Cairina	Cairina moschata	0	Undetermined	0	4	Paz de Ariporo	Finca la carpeta	Dry	5.95583	-70.932	1	1	1	2
A900	Birds	Aves	Anseriformes	Anatidae	Oressochen	Oressochen jubatus	1	35.98	1	4	Paz de Ariporo	Finca la carpeta	Dry	5.96126	-70.9335	1	1	1	2
A901	Birds	Aves	Anseriformes	Anatidae	Oressochen	Oressochen jubatus	0	Undetermined	0	4	Paz de Ariporo	Finca la carpeta	Dry	5.96126	-70.9335	1	1	1	2
A902	Birds	Aves	Pelecaniformes	Threskiornithidae	Platalea	Platalea ajaja	1	36.12	0	4	Paz de Ariporo	Finca la carpeta	Dry	5.96126	-70.9335	1	1	1	2
A903	Birds	Aves	Anseriformes	Anatidae	Oressochen	Oressochen jubatus	0	Undetermined	0	4	Paz de Ariporo	Finca la carpeta	Dry	5.96126	-70.9335	1	1	1	2
A904	Birds	Aves	Anseriformes	Anatidae	Oressochen	Oressochen jubatus	0	Undetermined	0	4	Paz de Ariporo	Finca la carpeta	Dry	5.96126	-70.9335	1	1	1	2
A905	Birds	Aves	Anseriformes	Anatidae	Oressochen	Oressochen jubatus	0	Undetermined	0	4	Paz de Ariporo	Finca la carpeta	Dry	5.96126	-70.9335	1	1	1	2
A906	Birds	Aves	Anseriformes	Anatidae	Cairina	Cairina moschata	0	Undetermined	0	4	Paz de Ariporo	Finca la carpeta	Dry	5.95583	-70.932	1	1	1	2
A907	Birds	Aves	Anseriformes	Anatidae	Cairina	Cairina moschata	1	34.85	0	4	Paz de Ariporo	Finca la carpeta	Dry	5.95583	-70.932	1	1	1	2
A908	Birds	Aves	Anseriformes	Anatidae	Cairina	Cairina moschata	0	Undetermined	0	4	Paz de Ariporo	Finca la carpeta	Dry	5.95583	-70.932	1	1	1	2
A909	Birds	Aves	Galliformes	Phasianidae	Gallus	Gallus gallus	1	35.34	0	4	Paz de Ariporo	Finca la carpeta	Dry	5.95583	-70.932	1	1	1	2
A910	Birds	Aves	Galliformes	Phasianidae	Gallus	Gallus gallus	1	36.21	0	4	Paz de Ariporo	Finca la carpeta	Dry	5.95583	-70.932	1	1	1	2
A911	Birds	Aves	Galliformes	Phasianidae	Gallus	Gallus gallus	1	36.85	0	4	Paz de Ariporo	Finca la carpeta	Dry	5.95583	-70.932	1	1	1	2
A912	Birds	Aves	Galliformes	Phasianidae	Gallus	Gallus gallus	0	Undetermined	0	4	Paz de Ariporo	Finca la carpeta	Dry	5.95583	-70.932	1	1	1	2
A913	Birds	Aves	Galliformes	Phasianidae	Gallus	Gallus gallus	0	Undetermined	0	4	Paz de Ariporo	Finca la carpeta	Dry	5.95583	-70.932	1	1	1	2
A914	Birds	Aves	Caprimulgiformes	Caprimulgidae	Chordeiles	Chordeiles nacunda	0	Undetermined	0	4	Paz de Ariporo	Finca la carpeta	Dry	5.96895	-70.9356	1	1	0	2
A915	Birds	Aves	Caprimulgiformes	Caprimulgidae	Nyctidromus	Nyctidromus albicollis	0	Undetermined	0	4	Paz de Ariporo	Finca la carpeta	Dry	5.96895	-70.9356	1	1	0	2
A916	Birds	Aves	Charadriiformes	Charadriidae	Hoploxypterus	Hoploxypterus cayanus	1	34.25	0	4	Paz de Ariporo	Finca la carpeta	Dry	5.96895	-70.9356	1	1	0	2
A917	Birds	Aves	Strigiformes	Strigidae	Athene	Athene cunicularia	0	Undetermined	0	4	Paz de Ariporo	Finca la carpeta	Dry	5.96895	-70.9356	1	1	0	2
A918	Birds	Aves	Strigiformes	Strigidae	Athene	Athene cunicularia	0	Undetermined	0	4	Paz de Ariporo	Finca la carpeta	Dry	5.96895	-70.9356	1	1	0	2
A919	Birds	Aves	Anseriformes	Anatidae	Oressochen	Oressochen jubatus	1	36.41	0	4	Paz de Ariporo	Finca la carpeta	Dry	5.96895	-70.9356	1	1	1	2
A920	Birds	Aves	Anseriformes	Anatidae	Oressochen	Oressochen jubatus	0	Undetermined	0	4	Paz de Ariporo	Finca la carpeta	Dry	5.96895	-70.9356	1	1	1	2
A921	Birds	Aves	Anseriformes	Anatidae	Oressochen	Oressochen jubatus	0	Undetermined	0	4	Paz de Ariporo	Finca la carpeta	Dry	5.96895	-70.9356	1	1	1	2
A923	Birds	Aves	Passeriformes	Tyrannidae	Tyrannus	Tyrannus melancholicus	0	Undetermined	0	4	Paz de Ariporo	Finca la carpeta	Dry	5.97451	-70.8956	1	1	0	2
A924	Birds	Aves	Passeriformes	Icteridae	Sturnella	Sturnella magna	0	Undetermined	0	4	Paz de Ariporo	Finca la carpeta	Dry	5.94203	-70.912	1	1	0	2
A925	Birds	Aves	Caprimulgiformes	Caprimulgidae	Nyctidromus	Nyctidromus albicollis	0	Undetermined	0	4	Paz de Ariporo	Finca la carpeta	Dry	5.94203	-70.912	1	1	0	2
A926	Birds	Aves	Caprimulgiformes	Caprimulgidae	Hydropsalis	Hydropsalis cayennensis	0	Undetermined	0	4	Paz de Ariporo	Finca la carpeta	Dry	5.94203	-70.912	1	1	0	2
A927	Birds	Aves	Caprimulgiformes	Caprimulgidae	Nyctidromus	Nyctidromus albicollis	0	Undetermined	0	4	Paz de Ariporo	Finca la carpeta	Dry	5.93947	-70.9123	1	1	0	2
A928	Birds	Aves	Caprimulgiformes	Caprimulgidae	Nyctidromus	Nyctidromus albicollis	0	Undetermined	0	4	Paz de Ariporo	Finca la carpeta	Dry	5.93947	-70.9123	1	1	0	2
A929	Birds	Aves	Caprimulgiformes	Caprimulgidae	Nyctidromus	Nyctidromus albicollis	0	Undetermined	0	4	Paz de Ariporo	Finca la carpeta	Dry	5.93947	-70.9123	1	1	0	2
A930	Birds	Aves	Passeriformes	Thraupidae	Ramphocelus	Ramphocelus carbo	0	Undetermined	0	4	Paz de Ariporo	Finca la carpeta	Dry	5.9615	-70.934	1	1	0	2
A931	Birds	Aves	Passeriformes	Thraupidae	Thraupis	Thraupis palmarum	0	Undetermined	0	4	Paz de Ariporo	Finca la carpeta	Dry	5.9615	-70.934	1	1	0	2
A932	Birds	Aves	Passeriformes	Tyrannidae	Pitangus	Pitangus sulphuratus	1	35.24	0	4	Paz de Ariporo	Finca la carpeta	Dry	5.9605	-70.9336	1	1	0	2
A933	Birds	Aves	Passeriformes	Turdidae	Turdus	Turdus ignobilis	1	35.87	0	4	Paz de Ariporo	Finca la carpeta	Dry	5.96017	-70.934	1	1	0	2
A934	Birds	Aves	Columbiformes	Columbidae	Leptotila	Leptotila rufaxilla	0	Undetermined	0	4	Paz de Ariporo	Finca la carpeta	Dry	5.96033	-70.9338	1	1	1	2
A935	Birds	Aves	Passeriformes	Thraupidae	Thraupis	Thraupis episcopus	0	Undetermined	0	4	Paz de Ariporo	Finca la carpeta	Dry	5.9605	-70.9336	1	1	0	2
A936	Birds	Aves	Passeriformes	Turdidae	Turdus	Turdus ignobilis	1	36.41	0	4	Paz de Ariporo	Finca la carpeta	Dry	5.96017	-70.934	1	1	0	2
A937	Birds	Aves	Galliformes	Phasianidae	Gallus	Gallus gallus	0	Undetermined	0	4	Paz de Ariporo	Finca la carpeta	Dry	5.95583	-70.932	1	1	1	2
A938	Birds	Aves	Galliformes	Phasianidae	Gallus	Gallus gallus	1	34.95	0	4	Paz de Ariporo	Finca la carpeta	Dry	5.95583	-70.932	1	1	1	2
A939	Birds	Aves	Galliformes	Phasianidae	Gallus	Gallus gallus	0	Undetermined	0	4	Paz de Ariporo	Finca la carpeta	Dry	5.95583	-70.932	1	1	1	2
A940	Birds	Aves	Galliformes	Phasianidae	Gallus	Gallus gallus	0	Undetermined	0	4	Paz de Ariporo	Finca la carpeta	Dry	5.95583	-70.932	1	1	1	2
A941	Birds	Aves	Passeriformes	Tyrannidae	Myiarchus	Myiarchus ferox	1	35.24	0	4	Paz de Ariporo	Finca la carpeta	Dry	5.9615	-70.934	1	1	0	2
A942	Birds	Aves	Caprimulgiformes	Caprimulgidae	Nyctidromus	Nyctidromus albicollis	0	Undetermined	0	4	Paz de Ariporo	Finca la carpeta	Dry	5.9615	-70.934	1	1	0	2
A943	Birds	Aves	Coraciiformes	Alcedinidae	Chloroceryle	Chloroceryle americana	0	Undetermined	0	4	Paz de Ariporo	Finca la carpeta	Dry	5.9615	-70.9339	1	1	0	2
A944	Birds	Aves	Passeriformes	Thraupidae	Saltator	Saltator olivascens	1	37.04	0	4	Paz de Ariporo	Finca la carpeta	Dry	5.96011	-70.9341	1	1	0	2
A945	Birds	Aves	Coraciiformes	Alcedinidae	Chloroceryle	Chloroceryle americana	1	36.25	0	4	Paz de Ariporo	Finca la carpeta	Dry	5.96011	-70.9341	1	1	0	2
A946	Birds	Aves	Coraciiformes	Alcedinidae	Chloroceryle	Chloroceryle americana	0	Undetermined	0	4	Paz de Ariporo	Finca la carpeta	Dry	5.96011	-70.9341	1	1	0	2
A947	Birds	Aves	Passeriformes	Thraupidae	Ramphocelus	Ramphocelus carbo	1	36.84	0	4	Paz de Ariporo	Finca la carpeta	Dry	5.9617	-70.9341	1	1	0	2
A948	Birds	Aves	Passeriformes	Thraupidae	Thraupis	Thraupis episcopus	0	Undetermined	0	4	Paz de Ariporo	Finca la carpeta	Dry	5.9617	-70.9341	1	1	0	2
A949	Birds	Aves	Coraciiformes	Alcedinidae	Chloroceryle	Chloroceryle americana	0	Undetermined	0	4	Paz de Ariporo	Finca la carpeta	Dry	5.96141	-70.9337	1	1	0	2
A950	Birds	Aves	Passeriformes	Tyrannidae	Myiarchus	Myiarchus ferox	0	Undetermined	0	4	Paz de Ariporo	Finca la carpeta	Dry	5.96141	-70.9337	1	1	0	2
A951	Birds	Aves	Piciformes	Picidae	Colaptes	Colaptes punctigula	0	Undetermined	0	4	Paz de Ariporo	Finca la carpeta	Dry	5.9605	-70.9336	0	1	0	1
A952	Birds	Aves	Columbiformes	Columbidae	Leptotila	Leptotila rufaxilla	0	Undetermined	0	4	Paz de Ariporo	Finca la carpeta	Dry	5.9615	-70.934	1	1	1	2
A953	Birds	Aves	Caprimulgiformes	Caprimulgidae	Nyctidromus	Nyctidromus albicollis	0	Undetermined	0	4	Paz de Ariporo	Finca la carpeta	Dry	5.9615	-70.934	1	1	0	2
A954	Birds	Aves	Coraciiformes	Alcedinidae	Chloroceryle	Chloroceryle amazona	0	Undetermined	0	4	Paz de Ariporo	Finca la carpeta	Dry	5.9615	-70.9339	1	1	0	2
A955	Birds	Aves	Passeriformes	Turdidae	Turdus	Turdus nudigenis	1	35.74	0	4	Paz de Ariporo	Finca la carpeta	Dry	5.9615	-70.9339	1	1	0	2
A956	Birds	Aves	Passeriformes	Turdidae	Turdus	Turdus ignobilis	0	Undetermined	0	4	Paz de Ariporo	Finca la carpeta	Dry	5.9615	-70.934	1	1	0	2
A957	Birds	Aves	Passeriformes	Turdidae	Turdus	Turdus nudigenis	0	Undetermined	0	4	Paz de Ariporo	Finca la carpeta	Dry	5.9615	-70.934	1	1	0	2
A958	Birds	Aves	Columbiformes	Columbidae	Leptotila	Leptotila rufaxilla	1	35.24	0	4	Paz de Ariporo	Finca la carpeta	Dry	5.96033	-70.9338	1	1	1	2
A959	Birds	Aves	Galliformes	Phasianidae	Gallus	Gallus gallus	0	Undetermined	0	4	Paz de Ariporo	Finca la carpeta	Dry	5.95583	-70.932	1	1	1	2
A960	Birds	Aves	Caprimulgiformes	Caprimulgidae	Chordeiles	Chordeiles nacunda	0	Undetermined	0	4	Paz de Ariporo	Finca la carpeta	Dry	5.96364	-70.9342	1	1	1	2
A961	Birds	Aves	Anseriformes	Anatidae	Amazonetta	Amazonetta brasiliensis	0	Undetermined	0	4	Paz de Ariporo	Finca la carpeta	Dry	5.96364	-70.9342	1	1	1	2
A962	Birds	Aves	Anseriformes	Anatidae	Amazonetta	Amazonetta brasiliensis	1	34.98	0	4	Paz de Ariporo	Finca la carpeta	Dry	5.96364	-70.9342	1	1	1	2
A963	Birds	Aves	Cathartiformes	Cathartidae	Coragyps	Coragyps atratus	0	Undetermined	0	4	Paz de Ariporo	Finca la carpeta	Dry	5.95575	-70.9325	1	1	1	2
A964	Birds	Aves	Columbiformes	Columbidae	Leptotila	Leptotila rufaxilla	0	Undetermined	0	4	Paz de Ariporo	Finca la carpeta	Dry	5.9602	-70.934	1	1	1	2
A965	Birds	Aves	Columbiformes	Columbidae	Leptotila	Leptotila verreauxi	0	Undetermined	0	4	Paz de Ariporo	Finca la carpeta	Dry	5.96033	-70.9338	1	1	1	2
A966	Birds	Aves	Columbiformes	Columbidae	Leptotila	Leptotila rufaxilla	0	Undetermined	0	4	Paz de Ariporo	Finca la carpeta	Dry	5.96034	-70.9336	1	1	1	2
A967	Birds	Aves	Anseriformes	Anatidae	Cairina	Cairina moschata	1	35.96	0	4	Paz de Ariporo	Finca la carpeta	Dry	5.95583	-70.932	1	1	1	2
A968	Birds	Aves	Anseriformes	Anatidae	Cairina	Cairina moschata	0	Undetermined	0	4	Paz de Ariporo	Finca la carpeta	Dry	5.95583	-70.932	1	1	1	2
A969	Birds	Aves	Anseriformes	Anatidae	Cairina	Cairina moschata	0	Undetermined	0	4	Paz de Ariporo	Finca la carpeta	Dry	5.95583	-70.932	1	1	1	2		1821
A970	Birds	Aves	Anseriformes	Anatidae	Cairina	Cairina moschata	0	Undetermined	0	4	Paz de Ariporo	Finca la carpeta	Dry	5.95583	-70.932	1	1	1	2
A971	Birds	Aves	Anseriformes	Anatidae	Cairina	Cairina moschata	0	Undetermined	0	4	Paz de Ariporo	Finca la carpeta	Dry	5.95583	-70.932	1	1	1	2
A972	Birds	Aves	Coraciiformes	Alcedinidae	Chloroceryle	Chloroceryle americana	0	Undetermined	0	4	Paz de Ariporo	Finca la carpeta	Dry	5.96177	-70.9336	1	1	1	2
A973	Birds	Aves	Columbiformes	Columbidae	Leptotila	Leptotila rufaxilla	0	Undetermined	0	4	Paz de Ariporo	Finca la carpeta	Dry	5.96034	-70.9336	1	1	0	2
A974	Birds	Aves	Galliformes	Phasianidae	Gallus	Gallus gallus	0	Undetermined	0	4	Paz de Ariporo	Finca la carpeta	Dry	5.95583	-70.932	1	1	1	2
A975	Birds	Aves	Charadriiformes	Charadriidae	Hoploxypterus	Hoploxypterus cayanus	0	Undetermined	0	4	Paz de Ariporo	Finca la carpeta	Dry	5.96126	-70.9335	1	1	0	2
A976	Birds	Aves	Galliformes	Phasianidae	Gallus	Gallus gallus	0	Undetermined	0	4	Paz de Ariporo	Finca la carpeta	Dry	5.95583	-70.932	1	1	1	2
A977	Birds	Aves	Anseriformes	Anatidae	Cairina	Cairina moschata	0	Undetermined	0	4	Paz de Ariporo	Finca la carpeta	Dry	5.95583	-70.932	1	1	1	2
A978	Birds	Aves	Anseriformes	Anatidae	Cairina	Cairina moschata	0	Undetermined	0	4	Paz de Ariporo	Finca la carpeta	Dry	5.95583	-70.932	1	1	1	2
A979	Birds	Aves	Anseriformes	Anatidae	Cairina	Cairina moschata	1	36.45	0	4	Paz de Ariporo	Finca la carpeta	Dry	5.95583	-70.932	1	1	1	2
A980	Birds	Aves	Passeriformes	Furnariidae	Dendroplex	Dendroplex picus	0	Undetermined	0	4	Paz de Ariporo	Finca la carpeta	Dry	5.96017	-70.934	1	1	0	2
A981	Birds	Aves	Passeriformes	Tyrannidae	Rhytipterna	Rhytipterna simplex	0	Undetermined	0	4	Paz de Ariporo	Finca la carpeta	Dry	5.96017	-70.934	1	1	0	2
A982	Birds	Aves	Galliformes	Phasianidae	Gallus	Gallus gallus	0	Undetermined	0	4	Paz de Ariporo	Finca la carpeta	Dry	5.95583	-70.932	1	1	1	2
A983	Birds	Aves	Passeriformes	Thraupidae	Sicalis	Sicalis flaveola	0	Undetermined	0	4	Paz de Ariporo	Finca la carpeta	Dry	5.95523	-70.9329	1	1	0	2
A984	Birds	Aves	Coraciiformes	Alcedinidae	Megaceryle	Megaceryle torquata	0	Undetermined	0	4	Paz de Ariporo	Finca la carpeta	Dry	5.96017	-70.934	1	1	1	2
A985	Birds	Aves	Coraciiformes	Alcedinidae	Chloroceryle	Chloroceryle americana	0	Undetermined	0	4	Paz de Ariporo	Finca la carpeta	Dry	5.9605	-70.9336	1	1	0	2
A986	Birds	Aves	Passeriformes	Thraupidae	Sicalis	Sicalis flaveola	0	Undetermined	0	4	Paz de Ariporo	Finca la carpeta	Dry	5.95523	-70.9329	1	1	0	2
A987	Birds	Aves	Passeriformes	Icteridae	Cacicus	Cacicus cela	0	Undetermined	0	4	Paz de Ariporo	Finca la carpeta	Dry	5.95523	-70.9329	1	1	0	2
A989	Birds	Aves	Passeriformes	Thraupidae	Paroaria	Paroaria nigrogenis	0	Undetermined	0	4	Paz de Ariporo	Finca la carpeta	Dry	5.95441	-70.9329	1	1	0	2
A990	Birds	Aves	Passeriformes	Thraupidae	Ramphocelus	Ramphocelus carbo	0	Undetermined	0	4	Paz de Ariporo	Finca la carpeta	Dry	5.95441	-70.9329	1	1	0	2
A991	Birds	Aves	Passeriformes	Thraupidae	Sporophila	Sporophila intermedia	0	Undetermined	0	4	Paz de Ariporo	Finca la carpeta	Dry	5.9605	-70.9336	1	1	0	2		1821
A992	Birds	Aves	Passeriformes	Thraupidae	Saltator	Saltator olivascens	0	Undetermined	0	4	Paz de Ariporo	Finca la carpeta	Dry	5.96011	-70.9341	1	1	0	2		52
A993	Birds	Aves	Passeriformes	Thraupidae	Paroaria	Paroaria nigrogenis	0	Undetermined	0	4	Paz de Ariporo	Finca la carpeta	Dry	5.96011	-70.9341	1	1	0	2
A994	Birds	Aves	Passeriformes	Turdidae	Turdus	Turdus nudigenis	1	36.98	0	4	Paz de Ariporo	Finca la carpeta	Dry	5.95441	-70.9329	1	1	0	2
A995	Birds	Aves	Passeriformes	Thamnophilidae	Thamnophilus	Thamnophilus doliatus	0	Undetermined	0	4	Paz de Ariporo	Finca la carpeta	Dry	5.95441	-70.9329	1	1	0	2
A996	Birds	Aves	Passeriformes	Thraupidae	Sicalis	Sicalis flaveola	0	Undetermined	0	4	Paz de Ariporo	Finca la carpeta	Dry	5.95441	-70.9329	1	1	0	2
A997	Birds	Aves	Passeriformes	Tyrannidae	Elaenia	Elaenia parvirostris	0	Undetermined	0	4	Paz de Ariporo	Finca la carpeta	Dry	5.96011	-70.9341	1	1	0	2
A998	Birds	Aves	Passeriformes	Tyrannidae	Elaenia	Elaenia parvirostris	0	Undetermined	0	4	Paz de Ariporo	Finca la carpeta	Dry	5.96011	-70.9341	1	1	0	2
A999	Birds	Aves	Passeriformes	Thraupidae	Sicalis	Sicalis flaveola	0	Undetermined	0	4	Paz de Ariporo	Finca la carpeta	Dry	5.9605	-70.9336	1	1	0	2
HE243	Reptiles	Reptilia	Testudines	Testudinidae	Chelonoidis Fitzinger	Chelonoidys carbonara	0	Undetermined	0	2	Paz de Ariporo	Birds d´jah,	Dry	5.7357778	-71.4089722	0	0	1	0
HE244	Reptiles	Reptilia	Testudines	Testudinidae	Chelonoidis Fitzinger	Chelonoidys carbonara	0	Undetermined	0	2	Paz de Ariporo	Birds d´jah,	Dry	5.7357778	-71.4089722	0	0	1	0
HE245	Reptiles	Reptilia	Testudines	Testudinidae	Chelonoidis Fitzinger	Chelonoidys carbonara	0	Undetermined	0	2	Paz de Ariporo	Birds d´jah,	Dry	5.7357778	-71.4089722	0	0	1	0
HE246	Reptiles	Reptilia	Testudines	Testudinidae	Chelonoidis Fitzinger	Chelonoidys carbonara	0	Undetermined	0	2	Paz de Ariporo	Birds d´jah,	Dry	5.7357778	-71.4089722	0	0	1	0
HE247	Reptiles	Reptilia	Testudines	Testudinidae	Chelonoidis Fitzinger	Chelonoidys carbonara	0	Undetermined	0	2	Paz de Ariporo	Birds d´jah,	Dry	5.7357778	-71.4089722	0	0	1	0
HE248	Reptiles	Reptilia	Squamata	Iguanidae	Iguana Laurenti	Iguana iguana	0	Undetermined	0	2	Paz de Ariporo	Birds d´jah,	Dry	5.7357778	-71.4089722	1	0	0	1
HE249	Reptiles	Reptilia	Squamata	Teiidae	Tupinambis Daudin	Tupinambis teguixin	0	Undetermined	0	2	Paz de Ariporo	Birds d´jah,	Dry	5.7355833	-71.4075556	1	0	1	1
HE251	Reptiles	Reptilia	Testudines	Podocnemididae	Podocnemis Wagler	Podocnemis vogli	0	Undetermined	0	2	Paz de Ariporo	Birds d´jah,	Dry	5.7348056	-71.409	1	0	0	1
HE252	Reptiles	Reptilia	Testudines	Podocnemididae	Podocnemis Wagler	Podocnemis vogli	0	Undetermined	0	2	Paz de Ariporo	Birds d´jah,	Dry	5.7358056	-71.415	1	0	1	1
HE253	Reptiles	Reptilia	Testudines	Podocnemididae	Podocnemis Wagler	Podocnemis vogli	0	Undetermined	0	2	Paz de Ariporo	Birds d´jah,	Dry	5.7348056	-71.409	1	0	1	1
HE254	Reptiles	Reptilia	Testudines	Podocnemididae	Podocnemis Wagler	Podocnemis vogli	0	Undetermined	0	2	Paz de Ariporo	Birds d´jah,	Dry	5.7358056	-71.415	1	0	1	1
HE255	Reptiles	Reptilia	Testudines	Podocnemididae	Podocnemis Wagler	Podocnemis vogli	0	Undetermined	0	2	Paz de Ariporo	Birds d´jah,	Dry	5.7348056	-71.409	1	0	1	1
HE256	Reptiles	Reptilia	Testudines	Podocnemididae	Podocnemis Wagler	Podocnemis vogli	0	Undetermined	0	2	Paz de Ariporo	Birds d´jah,	Dry	5.7358056	-71.415	1	0	1	1
HE257	Reptiles	Reptilia	Testudines	Podocnemididae	Podocnemis Wagler	Podocnemis vogli	0	Undetermined	0	2	Paz de Ariporo	Birds d´jah,	Dry	5.7348056	-71.409	1	0	0	1
HE258	Reptiles	Reptilia	Testudines	Podocnemididae	Podocnemis Wagler	Podocnemis vogli	0	Undetermined	0	2	Paz de Ariporo	Birds d´jah,	Dry	5.7358056	-71.415	1	0	0	1
HE259	Reptiles	Reptilia	Testudines	Podocnemididae	Podocnemis Wagler	Podocnemis vogli	0	Undetermined	0	2	Paz de Ariporo	Birds d´jah,	Dry	5.7348056	-71.409	1	0	0	1
HE260	Reptiles	Reptilia	Squamata	Teiidae	Tupinambis Daudin	Tupinambis teguixin	0	Undetermined	0	2	Paz de Ariporo	Birds d´jah,	Dry	5.7378611	-71.4161944	1	0	1	1
HE261	Reptiles	Reptilia	Testudines	Podocnemididae	Podocnemis Wagler	Podocnemis vogli	0	Undetermined	0	2	Paz de Ariporo	Finca pelelojo	Dry	5.7324333	-71.4075167	1	0	0	1
HE262	Reptiles	Reptilia	Testudines	Podocnemididae	Podocnemis Wagler	Podocnemis vogli	0	Undetermined	0	2	Paz de Ariporo	Finca pelelojo	Dry	5.7324333	-71.4075167	1	0	0	1
HE263	Reptiles	Reptilia	Testudines	Podocnemididae	Podocnemis Wagler	Podocnemis vogli	0	Undetermined	0	2	Paz de Ariporo	Finca pelelojo	Dry	5.7324333	-71.4075167	1	0	0	1
HE264	Reptiles	Reptilia	Testudines	Podocnemididae	Podocnemis Wagler	Podocnemis vogli	0	Undetermined	0	2	Paz de Ariporo	Finca pelelojo	Dry	5.7324333	-71.4075167	1	0	0	1
HE265	Reptiles	Reptilia	Testudines	Podocnemididae	Podocnemis Wagler	Podocnemis vogli	0	Undetermined	0	2	Paz de Ariporo	Finca pelelojo	Dry	5.7324333	-71.4075167	1	0	0	1
HE266	Reptiles	Reptilia	Testudines	Podocnemididae	Podocnemis Wagler	Podocnemis vogli	0	Undetermined	0	2	Paz de Ariporo	Finca pelelojo	Dry	5.73155	-71.4058833	1	0	0	1
HE267	Reptiles	Reptilia	Testudines	Podocnemididae	Podocnemis Wagler	Podocnemis vogli	0	Undetermined	0	2	Paz de Ariporo	Finca pelelojo	Dry	5.73155	-71.4058833	1	0	1	1
HE268	Reptiles	Reptilia	Crocodylia	Alligatoridae	Caiman Spix	Caiman crocodilus	0	Undetermined	0	2	Paz de Ariporo	Vereda normandia	Dry	5.7357778	-71.4089722	1	0	1	1
HE269	Reptiles	Reptilia	Crocodylia	Alligatoridae	Caiman Spix	Caiman crocodilus	0	Undetermined	0	2	Paz de Ariporo	Vereda normandia	Dry	5.7357778	-71.4089722	1	0	1	1
HE270	Reptiles	Reptilia	Testudines	Testudinidae	Chelonoidis Fitzinger	Chelonoidys carbonara	0	Undetermined	0	2	Paz de Ariporo	Birds d´jah,	Dry	5.7357778	-71.4089722	0	0	1	0
HE271	Reptiles	Reptilia	Testudines	Testudinidae	Chelonoidis Fitzinger	Chelonoidys carbonara	0	Undetermined	0	2	Paz de Ariporo	Birds d´jah,	Dry	5.7357778	-71.4089722	0	0	1	0
HE272	Reptiles	Reptilia	Testudines	Testudinidae	Chelonoidis Fitzinger	Chelonoidys carbonara	0	Undetermined	0	2	Paz de Ariporo	Birds d´jah,	Dry	5.7357778	-71.4089722	0	0	1	0
HE273	Reptiles	Reptilia	Testudines	Testudinidae	Chelonoidis Fitzinger	Chelonoidys carbonara	0	Undetermined	0	2	Paz de Ariporo	Birds d´jah,	Dry	5.7357778	-71.4089722	0	0	1	0
HE274	Reptiles	Reptilia	Testudines	Podocnemididae	Podocnemis Wagler	Podocnemis vogli	0	Undetermined	0	2	Paz de Ariporo	Birds d´jah,	Dry	5.7309333	-71.40855	1	0	1	1
HE275	Reptiles	Reptilia	Testudines	Podocnemididae	Podocnemis Wagler	Podocnemis vogli	0	Undetermined	0	2	Paz de Ariporo	Birds d´jah,	Dry	5.7309333	-71.40855	1	0	1	1
HE276	Reptiles	Reptilia	Testudines	Podocnemididae	Podocnemis Wagler	Podocnemis vogli	0	Undetermined	0	2	Paz de Ariporo	Birds d´jah,	Dry	5.7309333	-71.40855	1	0	1	1
HE277	Reptiles	Reptilia	Testudines	Podocnemididae	Podocnemis Wagler	Podocnemis vogli	0	Undetermined	0	2	Paz de Ariporo	Birds d´jah,	Dry	5.7309333	-71.40855	1	0	1	1
HE278	Reptiles	Reptilia	Testudines	Podocnemididae	Podocnemis Wagler	Podocnemis vogli	0	Undetermined	0	2	Paz de Ariporo	Birds d´jah,	Dry	5.7309333	-71.40855	1	0	1	1
HE279	Reptiles	Reptilia	Testudines	Podocnemididae	Podocnemis Wagler	Podocnemis vogli	0	Undetermined	0	2	Paz de Ariporo	Birds d´jah,	Dry	5.7309333	-71.40855	1	0	1	1
HE280	Reptiles	Reptilia	Testudines	Podocnemididae	Podocnemis Wagler	Podocnemis vogli	0	Undetermined	0	2	Paz de Ariporo	Birds d´jah,	Dry	5.7309333	-71.40855	1	0	1	1
HE281	Reptiles	Reptilia	Testudines	Podocnemididae	Podocnemis Wagler	Podocnemis vogli	0	Undetermined	0	2	Paz de Ariporo	Birds d´jah,	Dry	5.7309444	-71.4058889	1	0	1	1
HE282	Reptiles	Reptilia	Testudines	Podocnemididae	Podocnemis Wagler	Podocnemis vogli	0	Undetermined	0	2	Paz de Ariporo	Birds d´jah,	Dry	5.7309444	-71.4058889	1	0	0	1
HE283	Reptiles	Reptilia	Testudines	Podocnemididae	Podocnemis Wagler	Podocnemis vogli	0	Undetermined	0	2	Paz de Ariporo	Birds d´jah,	Dry	5.7309444	-71.4058889	1	0	1	1
HE284	Reptiles	Reptilia	Testudines	Podocnemididae	Podocnemis Wagler	Podocnemis vogli	0	Undetermined	0	2	Paz de Ariporo	Birds d´jah,	Dry	5.7309444	-71.4058889	1	0	1	1
HE285	Reptiles	Reptilia	Testudines	Podocnemididae	Podocnemis Wagler	Podocnemis vogli	0	Undetermined	0	2	Paz de Ariporo	Birds d´jah,	Dry	5.7309444	-71.4058889	1	0	1	1
HE286	Reptiles	Reptilia	Testudines	Podocnemididae	Podocnemis Wagler	Podocnemis vogli	0	Undetermined	0	2	Paz de Ariporo	Birds d´jah,	Dry	5.7309444	-71.4058889	1	0	1	1
HE287	Reptiles	Reptilia	Testudines	Podocnemididae	Podocnemis Wagler	Podocnemis vogli	0	Undetermined	0	2	Paz de Ariporo	Birds d´jah,	Dry	5.7309444	-71.4058889	1	0	1	1
HE288	Reptiles	Reptilia	Testudines	Podocnemididae	Podocnemis Wagler	Podocnemis vogli	0	Undetermined	0	2	Paz de Ariporo	Birds d´jah,	Dry	5.7309444	-71.4058889	1	0	1	1
HE289	Reptiles	Reptilia	Testudines	Podocnemididae	Podocnemis Wagler	Podocnemis vogli	0	Undetermined	0	2	Paz de Ariporo	Birds d´jah,	Dry	5.7309444	-71.4058889	1	0	1	1
HE290	Reptiles	Reptilia	Testudines	Podocnemididae	Podocnemis Wagler	Podocnemis vogli	0	Undetermined	0	2	Paz de Ariporo	Birds d´jah,	Dry	5.7309444	-71.4058889	1	0	1	1
HE291	Reptiles	Reptilia	Testudines	Testudinidae	Chelonoidis Fitzinger	Chelonoidys carbonara	0	Undetermined	0	2	Paz de Ariporo	Birds d´jah,	Dry	5.7376944	-71.4164167	0	0	1	0
HE292	Reptiles	Reptilia	Testudines	Testudinidae	Chelonoidis Fitzinger	Chelonoidys carbonara	0	Undetermined	0	2	Paz de Ariporo	Birds d´jah,	Dry	5.7384167	-71.4158333	0	0	1	0
HE293	Reptiles	Reptilia	Squamata	Teiidae	Tupinambis Daudin	Tupinambis teguixin	0	Undetermined	0	2	Paz de Ariporo	Birds d´jah,	Dry	5.7372222	-71.4143611	1	0	1	1
HE294	Reptiles	Reptilia	Testudines	Podocnemididae	Podocnemis Wagler	Podocnemis vogli	0	Undetermined	0	2	Paz de Ariporo	Birds d´jah,	Dry	5.75625	-71.4086389	1	0	1	1
HE295	Reptiles	Reptilia	Testudines	Podocnemididae	Podocnemis Wagler	Podocnemis vogli	0	Undetermined	0	2	Paz de Ariporo	Birds d´jah,	Dry	5.75625	-71.4086389	1	0	1	1
HE296	Reptiles	Reptilia	Testudines	Podocnemididae	Podocnemis Wagler	Podocnemis vogli	0	Undetermined	0	2	Paz de Ariporo	Birds d´jah,	Dry	5.75625	-71.4086389	1	0	1	1
HE297	Reptiles	Reptilia	Testudines	Podocnemididae	Podocnemis Wagler	Podocnemis vogli	0	Undetermined	0	2	Paz de Ariporo	Birds d´jah,	Dry	5.75625	-71.4086389	1	0	1	1
HE298	Reptiles	Reptilia	Testudines	Podocnemididae	Podocnemis Wagler	Podocnemis vogli	0	Undetermined	0	2	Paz de Ariporo	Birds d´jah,	Dry	5.75625	-71.4086389	1	0	1	1
HE299	Reptiles	Reptilia	Testudines	Podocnemididae	Podocnemis Wagler	Podocnemis vogli	0	Undetermined	0	2	Paz de Ariporo	Birds d´jah,	Dry	5.75625	-71.4086389	1	0	1	1
HE300	Reptiles	Reptilia	Crocodylia	Alligatoridae	Caiman Spix	Caiman crocodilus	0	Undetermined	0	2	Paz de Ariporo	Birds d´jah,	Dry	5.75275	-71.4094444	1	0	1	1
HE301	Reptiles	Reptilia	Crocodylia	Alligatoridae	Caiman Spix	Caiman crocodilus	0	Undetermined	0	2	Paz de Ariporo	Vereda normandia	Dry	5.7490833	-71.4109722	1	0	1	1
HE302	Reptiles	Reptilia	Crocodylia	Alligatoridae	Caiman Spix	Caiman crocodilus	0	Undetermined	0	2	Paz de Ariporo	Vereda normandia	Dry	5.7490833	-71.4109722	1	0	1	1
HE303	Reptiles	Reptilia	Crocodylia	Alligatoridae	Caiman Spix	Caiman crocodilus	0	Undetermined	0	2	Paz de Ariporo	Vereda normandia	Dry	5.7490833	-71.4109722	1	0	1	1
HE304	Reptiles	Reptilia	Testudines	Podocnemididae	Podocnemis Wagler	Podocnemis vogli	0	Undetermined	0	2	Paz de Ariporo	Vereda normandia	Dry	5.7490833	-71.4109722	1	0	1	1
HE305	Reptiles	Reptilia	Testudines	Podocnemididae	Podocnemis Wagler	Podocnemis vogli	0	Undetermined	0	2	Paz de Ariporo	Vereda normandia	Dry	5.7490833	-71.4109722	1	0	1	1
HE306	Reptiles	Reptilia	Crocodylia	Alligatoridae	Caiman Spix	Caiman crocodilus	0	Undetermined	0	2	Paz de Ariporo	Vereda normandia	Dry	5.7490833	-71.4109722	1	0	0	1
HE307	Reptiles	Reptilia	Crocodylia	Alligatoridae	Caiman Spix	Caiman crocodilus	0	Undetermined	0	2	Paz de Ariporo	Vereda normandia	Dry	5.7490833	-71.4109722	1	0	0	1
HE308	Reptiles	Reptilia	Crocodylia	Alligatoridae	Caiman Spix	Caiman crocodilus	0	Undetermined	0	2	Paz de Ariporo	Vereda normandia	Dry	5.7490833	-71.4109722	1	0	0	1
HE309	Reptiles	Reptilia	Crocodylia	Alligatoridae	Caiman Spix	Caiman crocodilus	0	Undetermined	0	2	Paz de Ariporo	Vereda normandia	Dry	5.7478333	-71.4041111	1	0	1	1
HE310	Reptiles	Reptilia	Crocodylia	Alligatoridae	Caiman Spix	Caiman crocodilus	0	Undetermined	0	2	Paz de Ariporo	Vereda normandia	Dry	5.7478333	-71.4041111	1	0	1	1
HE311	Reptiles	Reptilia	Crocodylia	Alligatoridae	Caiman Spix	Caiman crocodilus	0	Undetermined	0	2	Paz de Ariporo	Vereda normandia	Dry	5.7289167	-71.4041667	1	0	1	1
HE312	Reptiles	Reptilia	Crocodylia	Alligatoridae	Caiman Spix	Caiman crocodilus	0	Undetermined	0	2	Paz de Ariporo	Vereda normandia	Dry	5.7313667	-71.39805	1	0	1	1
HE313	Reptiles	Reptilia	Testudines	Podocnemididae	Podocnemis Wagler	Podocnemis vogli	0	Undetermined	0	2	Paz de Ariporo	Birds d´jah,	Dry	5.7289167	-71.4041667	1	0	1	1
HE314	Reptiles	Reptilia	Testudines	Podocnemididae	Podocnemis Wagler	Podocnemis vogli	0	Undetermined	0	2	Paz de Ariporo	Birds d´jah,	Dry	5.7289167	-71.4041667	1	0	1	1
HE315	Reptiles	Reptilia	Testudines	Podocnemididae	Podocnemis Wagler	Podocnemis vogli	0	Undetermined	0	2	Paz de Ariporo	Birds d´jah,	Dry	5.7289167	-71.4041667	1	0	1	1
HE316	Reptiles	Reptilia	Crocodylia	Alligatoridae	Caiman Spix	Caiman crocodilus	0	Undetermined	0	2	Paz de Ariporo	Vereda normandia	Dry	5.7284167	-71.4075278	1	0	1	1
HE317	Reptiles	Reptilia	Squamata	Iguanidae	Iguana Laurenti	Iguana iguana	0	Undetermined	0	2	Paz de Ariporo	Birds d´jah,	Dry	5.7357778	-71.4089722	1	0	1	1
HE318	Reptiles	Reptilia	Squamata	Iguanidae	Iguana Laurenti	Iguana iguana	0	Undetermined	0	2	Paz de Ariporo	Birds d´jah,	Dry	5.7357778	-71.4089722	1	0	1	1
HE319	Reptiles	Reptilia	Squamata	Iguanidae	Iguana Laurenti	Iguana iguana	0	Undetermined	0	2	Paz de Ariporo	Birds d´jah,	Dry	5.7357778	-71.4089722	1	0	0	1
HE320	Reptiles	Reptilia	Crocodylia	Alligatoridae	Caiman Spix	Caiman crocodilus	0	Undetermined	0	2	Paz de Ariporo	Vereda normandia	Dry	5.7284167	-71.4075278	1	0	0	1
HE321	Reptiles	Reptilia	Crocodylia	Alligatoridae	Caiman Spix	Caiman crocodilus	0	Undetermined	0	2	Paz de Ariporo	Vereda normandia	Dry	5.7357778	-71.4089722	1	0	1	1
HE322	Reptiles	Reptilia	Crocodylia	Alligatoridae	Caiman Spix	Caiman crocodilus	0	Undetermined	0	2	Paz de Ariporo	Vereda normandia	Dry	5.7357778	-71.4089722	1	0	1	1
HE323	Reptiles	Reptilia	Crocodylia	Alligatoridae	Caiman Spix	Caiman crocodilus	0	Undetermined	0	2	Paz de Ariporo	Vereda normandia	Dry	5.7357778	-71.4089722	1	0	1	1
HE324	Reptiles	Reptilia	Crocodylia	Alligatoridae	Caiman Spix	Caiman crocodilus	0	Undetermined	0	2	Paz de Ariporo	Vereda normandia	Dry	5.7357778	-71.4089722	1	0	1	1
HE325	Reptiles	Reptilia	Crocodylia	Alligatoridae	Caiman Spix	Caiman crocodilus	0	Undetermined	0	2	Paz de Ariporo	Vereda normandia	Dry	5.7357778	-71.4089722	1	0	1	1
HE326	Reptiles	Reptilia	Crocodylia	Alligatoridae	Caiman Spix	Caiman crocodilus	0	Undetermined	0	2	Paz de Ariporo	Vereda normandia	Dry	5.7357778	-71.4089722	1	0	1	1
HE327	Reptiles	Reptilia	Squamata	Teiidae	Tupinambis Daudin	Tupinambis teguixin	0	Undetermined	0	2	Paz de Ariporo	Birds d´jah,	Dry	5.7357778	-71.4089722	1	0	1	1
HE328	Reptiles	Reptilia	Testudines	Podocnemididae	Podocnemis Wagler	Podocnemis vogli	0	Undetermined	0	2	Yopal	Rnsc el madroño	Dry	5.2066944	-72.1267222	1	0	1	1
HE329	Reptiles	Reptilia	Testudines	Testudinidae	Chelonoidis Fitzinger	Chelonoidys carbonara	0	Undetermined	0	2	Yopal	Fundo la llave	Dry	5.2066944	-72.1267222	0	0	1	0
HE330	Reptiles	Reptilia	Testudines	Testudinidae	Chelonoidis Fitzinger	Chelonoidys carbonara	0	Undetermined	0	2	Yopal	Fundo la llave	Dry	5.2066944	-72.1267222	0	0	1	0
HE332	Reptiles	Reptilia	Testudines	Podocnemididae	Podocnemis Wagler	Podocnemis vogli	0	Undetermined	0	2	Yopal	Finca el recuerdo	Dry	5.2582167	-72.14705	1	0	1	1
HE333	Reptiles	Reptilia	Testudines	Podocnemididae	Podocnemis Wagler	Podocnemis vogli	0	Undetermined	0	2	Yopal	Finca el recuerdo	Dry	5.2582167	-72.14705	1	0	1	1
HE334	Reptiles	Reptilia	Testudines	Podocnemididae	Podocnemis Wagler	Podocnemis vogli	0	Undetermined	0	2	Yopal	Finca el recuerdo	Dry	5.2582167	-72.14705	1	0	1	1
HE335	Reptiles	Reptilia	Testudines	Podocnemididae	Podocnemis Wagler	Podocnemis vogli	0	Undetermined	0	2	Yopal	Finca el recuerdo	Dry	5.2582167	-72.14705	1	0	1	1
HE336	Reptiles	Reptilia	Testudines	Podocnemididae	Podocnemis Wagler	Podocnemis vogli	0	Undetermined	0	2	Yopal	Finca el recuerdo	Dry	5.2582167	-72.14705	1	0	1	1
HE337	Reptiles	Reptilia	Testudines	Podocnemididae	Podocnemis Wagler	Podocnemis vogli	0	Undetermined	0	2	Yopal	Finca el recuerdo	Dry	5.2582167	-72.14705	1	0	1	1
HE338	Reptiles	Reptilia	Testudines	Podocnemididae	Podocnemis Wagler	Podocnemis vogli	0	Undetermined	0	2	Yopal	Finca el recuerdo	Dry	5.2582167	-72.14705	1	0	1	1
HE339	Reptiles	Reptilia	Testudines	Podocnemididae	Podocnemis Wagler	Podocnemis vogli	0	Undetermined	0	2	Yopal	Finca el recuerdo	Dry	5.2582167	-72.14705	1	0	0	1
HE342	Reptiles	Reptilia	Testudines	Testudinidae	Chelonoidis Fitzinger	Chelonoidys carbonara	0	Undetermined	0	2	Yopal	Rnsc el madroño	Dry	5.2066944	-72.1267222	0	0	1	0
HE343	Reptiles	Reptilia	Testudines	Testudinidae	Chelonoidis Fitzinger	Chelonoidys carbonara	0	Undetermined	0	2	Yopal	Rnsc el madroño	Dry	5.2066944	-72.1267222	0	0	1	0
HE348	Reptiles	Reptilia	Crocodylia	Alligatoridae	Caiman Spix	Caiman crocodilus	0	Undetermined	0	2	Yopal	Fundo la llave	Dry	5.2245556	-72.1125	1	0	1	1
HE349	Reptiles	Reptilia	Crocodylia	Alligatoridae	Caiman Spix	Caiman crocodilus	0	Undetermined	0	2	Yopal	Fundo la llave	Dry	5.2245556	-72.1125	1	0	1	1
HE350	Reptiles	Reptilia	Crocodylia	Alligatoridae	Caiman Spix	Caiman crocodilus	0	Undetermined	0	2	Yopal	Fundo la llave	Dry	5.2245556	-72.1125	1	0	1	1
HE351	Reptiles	Reptilia	Testudines	Podocnemididae	Podocnemis Wagler	Podocnemis vogli	0	Undetermined	0	2	Yopal	Finca el recuerdo	Dry	5.2582167	-72.14705	1	0	1	1
HE352	Reptiles	Reptilia	Testudines	Podocnemididae	Podocnemis Wagler	Podocnemis vogli	0	Undetermined	0	2	Yopal	Finca el recuerdo	Dry	5.2582167	-72.14705	1	0	0	1
HE353	Reptiles	Reptilia	Testudines	Podocnemididae	Podocnemis Wagler	Podocnemis vogli	0	Undetermined	0	2	Yopal	Finca el recuerdo	Dry	5.2582167	-72.14705	1	0	1	1
HE354	Reptiles	Reptilia	Testudines	Podocnemididae	Podocnemis Wagler	Podocnemis vogli	0	Undetermined	0	2	Yopal	Finca el recuerdo	Dry	5.2582167	-72.14705	1	0	1	1
HE355	Reptiles	Reptilia	Testudines	Podocnemididae	Podocnemis Wagler	Podocnemis vogli	0	Undetermined	0	2	Yopal	Finca el recuerdo	Dry	5.2582167	-72.14705	1	0	1	1
HE356	Reptiles	Reptilia	Testudines	Podocnemididae	Podocnemis Wagler	Podocnemis vogli	0	Undetermined	0	2	Yopal	Finca el recuerdo	Dry	5.2582167	-72.14705	1	0	1	1
HE357	Reptiles	Reptilia	Testudines	Podocnemididae	Podocnemis Wagler	Podocnemis vogli	0	Undetermined	0	2	Yopal	Finca el recuerdo	Dry	5.2582167	-72.14705	1	0	1	1
HE358	Reptiles	Reptilia	Testudines	Podocnemididae	Podocnemis Wagler	Podocnemis vogli	0	Undetermined	0	2	Yopal	Finca el recuerdo	Dry	5.2582167	-72.14705	1	0	1	1
HE359	Reptiles	Reptilia	Testudines	Podocnemididae	Podocnemis Wagler	Podocnemis vogli	0	Undetermined	0	2	Yopal	Finca el recuerdo	Dry	5.2582167	-72.14705	1	0	0	1
HE360	Reptiles	Reptilia	Testudines	Podocnemididae	Podocnemis Wagler	Podocnemis vogli	0	Undetermined	0	2	Yopal	Finca el recuerdo	Dry	5.2582167	-72.14705	1	0	0	1
HE361	Reptiles	Reptilia	Testudines	Podocnemididae	Podocnemis Wagler	Podocnemis vogli	0	Undetermined	0	2	Yopal	Finca el recuerdo	Dry	5.2582167	-72.14705	1	0	0	1
HE362	Reptiles	Reptilia	Testudines	Podocnemididae	Podocnemis Wagler	Podocnemis vogli	0	Undetermined	0	2	Yopal	Finca el recuerdo	Dry	5.2582167	-72.14705	1	0	0	1
HE363	Reptiles	Reptilia	Squamata	Iguanidae	Iguana Laurenti	Iguana iguana	0	Undetermined	0	2	Yopal	Finca el recuerdo	Dry	5.2582167	-72.14705	1	0	0	1
HE364	Reptiles	Reptilia	Squamata	Iguanidae	Iguana Laurenti	Iguana iguana	0	Undetermined	0	2	Yopal	Finca el recuerdo	Dry	5.2582167	-72.14705	1	0	1	1
HE365	Reptiles	Reptilia	Crocodylia	Alligatoridae	Caiman Spix	Caiman crocodilus	0	Undetermined	0	2	Yopal	Fundo la llave	Dry	5.2582167	-72.14705	1	0	1	1
HE366	Reptiles	Reptilia	Squamata	Iguanidae	Iguana Laurenti	Iguana iguana	0	Undetermined	0	2	Yopal	Fundo la llave	Dry	5.2245556	-72.1125	1	0	1	1
HE367	Reptiles	Reptilia	Crocodylia	Alligatoridae	Caiman Spix	Caiman crocodilus	0	Undetermined	0	2	Yopal	Fundo la llave	Dry	5.2215556	-72.1126389	1	0	1	1
HE368	Reptiles	Reptilia	Crocodylia	Alligatoridae	Caiman Spix	Caiman crocodilus	0	Undetermined	0	2	Yopal	Fundo la llave	Dry	5.2215556	-72.1126389	1	0	1	1
HE369	Reptiles	Reptilia	Squamata	Iguanidae	Iguana Laurenti	Iguana iguana	0	Undetermined	0	2	Yopal	Fundo la llave	Dry	5.2245556	-72.1125	1	0	1	1
HE370	Reptiles	Reptilia	Squamata	Iguanidae	Iguana Laurenti	Iguana iguana	0	Undetermined	0	2	Yopal	Finca la virgen	Dry	5.2245556	-72.1125	1	0	0	1
HE371	Reptiles	Reptilia	Crocodylia	Alligatoridae	Caiman Spix	Caiman crocodilus	0	Undetermined	0	2	Yopal	Fundo la llave	Dry	5.2245556	-72.1125	1	0	1	1
HE372	Reptiles	Reptilia	Crocodylia	Alligatoridae	Caiman Spix	Caiman crocodilus	0	Undetermined	0	2	Yopal	Fundo la llave	Dry	5.2245556	-72.1125	1	0	1	1
HE373	Reptiles	Reptilia	Crocodylia	Alligatoridae	Caiman Spix	Caiman crocodilus	0	Undetermined	0	2	Yopal	Fundo la llave	Dry	5.2245556	-72.1125	1	0	1	1
HE374	Reptiles	Reptilia	Squamata	Iguanidae	Iguana Laurenti	Iguana iguana	0	Undetermined	0	2	Yopal	Finca la virgen	Dry	5.2245556	-72.1125	1	0	0	1
HE375	Reptiles	Reptilia	Squamata	Iguanidae	Iguana Laurenti	Iguana iguana	0	Undetermined	0	2	Yopal	Finca la virgen	Dry	5.2245556	-72.1125	1	0	1	1
HE376	Reptiles	Reptilia	Crocodylia	Alligatoridae	Caiman Spix	Caiman crocodilus	0	Undetermined	0	2	Yopal	Fundo la llave	Dry	5.2245556	-72.1125	1	0	1	1
HE377	Reptiles	Reptilia	Crocodylia	Alligatoridae	Caiman Spix	Caiman crocodilus	0	Undetermined	0	2	Yopal	Fundo la llave	Dry	5.2245556	-72.1125	1	0	1	1
HE378	Reptiles	Reptilia	Crocodylia	Alligatoridae	Caiman Spix	Caiman crocodilus	0	Undetermined	0	2	Yopal	Fundo la llave	Dry	5.2245556	-72.1125	1	0	1	1
HE379	Reptiles	Reptilia	Crocodylia	Alligatoridae	Caiman Spix	Caiman crocodilus	0	Undetermined	0	2	Yopal	Fundo la llave	Dry	5.2245556	-72.1125	1	0	1	1
HE380	Reptiles	Reptilia	Crocodylia	Alligatoridae	Caiman Spix	Caiman crocodilus	0	Undetermined	0	2	Yopal	Fundo la llave	Dry	5.2245556	-72.1125	1	0	1	1
HE381	Reptiles	Reptilia	Crocodylia	Alligatoridae	Caiman Spix	Caiman crocodilus	0	Undetermined	0	2	Yopal	Fundo la llave	Dry	5.2245556	-72.1125	1	0	0	1
HE382	Reptiles	Reptilia	Crocodylia	Alligatoridae	Caiman Spix	Caiman crocodilus	0	Undetermined	0	2	Yopal	Fundo la llave	Dry	5.2245556	-72.1125	1	0	1	1
HE383	Reptiles	Reptilia	Crocodylia	Alligatoridae	Caiman Spix	Caiman crocodilus	0	Undetermined	0	2	Yopal	Fundo la llave	Dry	5.2245556	-72.1125	1	0	1	1
HE384	Reptiles	Reptilia	Crocodylia	Alligatoridae	Caiman Spix	Caiman crocodilus	0	Undetermined	0	2	Yopal	Fundo la llave	Dry	5.2245556	-72.1125	1	0	1	1
HE385	Reptiles	Reptilia	Crocodylia	Alligatoridae	Caiman Spix	Caiman crocodilus	0	Undetermined	0	2	Yopal	Fundo la llave	Dry	5.2245556	-72.1125	1	0	1	1
HE386	Reptiles	Reptilia	Crocodylia	Alligatoridae	Caiman Spix	Caiman crocodilus	0	Undetermined	0	2	Yopal	Fundo la llave	Dry	5.2245556	-72.1125	1	0	1	1
HE387	Reptiles	Reptilia	Crocodylia	Alligatoridae	Caiman Spix	Caiman crocodilus	0	Undetermined	0	2	Yopal	Fundo la llave	Dry	5.2245556	-72.1125	1	0	1	1
HE388	Reptiles	Reptilia	Crocodylia	Alligatoridae	Caiman Spix	Caiman crocodilus	0	Undetermined	0	2	Yopal	Fundo la llave	Dry	5.2245556	-72.1125	1	0	1	1
HE389	Reptiles	Reptilia	Crocodylia	Alligatoridae	Caiman Spix	Caiman crocodilus	0	Undetermined	0	2	Yopal	Fundo la llave	Dry	5.2245556	-72.1125	1	0	0	1
HE390	Reptiles	Reptilia	Crocodylia	Alligatoridae	Caiman Spix	Caiman crocodilus	0	Undetermined	0	2	Yopal	Fundo la llave	Dry	5.2245556	-72.1125	1	0	0	1
HE391	Reptiles	Reptilia	Crocodylia	Alligatoridae	Caiman Spix	Caiman crocodilus	0	Undetermined	0	2	Yopal	Fundo la llave	Dry	5.2245556	-72.1125	1	0	1	1
HE392	Reptiles	Reptilia	Testudines	Podocnemididae	Podocnemis Wagler	Podocnemis vogli	0	Undetermined	0	2	Yopal	Fundo la llave	Dry	5.2245556	-72.1125	1	0	1	1
HE393	Reptiles	Reptilia	Testudines	Podocnemididae	Podocnemis Wagler	Podocnemis vogli	0	Undetermined	0	2	Yopal	Fundo la llave	Dry	5.2245556	-72.1125	1	0	1	1
HE394	Reptiles	Reptilia	Testudines	Podocnemididae	Podocnemis Wagler	Podocnemis vogli	0	Undetermined	0	2	Yopal	Fundo la llave	Dry	5.2245556	-72.1125	1	0	1	1
HE395	Reptiles	Reptilia	Testudines	Podocnemididae	Podocnemis Wagler	Podocnemis vogli	0	Undetermined	0	2	Yopal	Fundo la llave	Dry	5.2245556	-72.1125	1	0	1	1
HE396	Reptiles	Reptilia	Testudines	Podocnemididae	Podocnemis Wagler	Podocnemis vogli	0	Undetermined	0	2	Yopal	Fundo la llave	Dry	5.2245556	-72.1125	1	0	0	1
HE397	Reptiles	Reptilia	Testudines	Podocnemididae	Podocnemis Wagler	Podocnemis vogli	0	Undetermined	0	2	Yopal	Finca villa linda,	Dry	5.2067778	-72.0600556	1	0	0	1
HE398	Reptiles	Reptilia	Testudines	Podocnemididae	Podocnemis Wagler	Podocnemis vogli	0	Undetermined	0	2	Yopal	Finca villa linda,	Dry	5.2067778	-72.0600556	1	0	1	1
HE399	Reptiles	Reptilia	Testudines	Podocnemididae	Podocnemis Wagler	Podocnemis vogli	0	Undetermined	0	2	Yopal	Finca villa linda,	Dry	5.2067778	-72.0600556	1	0	1	1
HE400	Reptiles	Reptilia	Testudines	Podocnemididae	Podocnemis Wagler	Podocnemis vogli	0	Undetermined	0	2	Yopal	Finca villa linda,	Dry	5.2067778	-72.0600556	1	0	1	1
HE401	Reptiles	Reptilia	Testudines	Podocnemididae	Podocnemis Wagler	Podocnemis vogli	0	Undetermined	0	2	Yopal	Finca villa linda,	Dry	5.2067778	-72.0600556	1	0	1	1
HE402	Reptiles	Reptilia	Testudines	Podocnemididae	Podocnemis Wagler	Podocnemis vogli	0	Undetermined	0	2	Yopal	Finca villa linda,	Dry	5.2067778	-72.0600556	1	0	1	1
HE403	Reptiles	Reptilia	Testudines	Podocnemididae	Podocnemis Wagler	Podocnemis vogli	0	Undetermined	0	2	Yopal	Finca villa linda,	Dry	5.2067778	-72.0600556	1	0	1	1
HE404	Reptiles	Reptilia	Testudines	Podocnemididae	Podocnemis Wagler	Podocnemis vogli	0	Undetermined	0	2	Yopal	Finca villa linda,	Dry	5.2067778	-72.0600556	1	0	1	1
HE405	Reptiles	Reptilia	Testudines	Podocnemididae	Podocnemis Wagler	Podocnemis vogli	0	Undetermined	0	2	Yopal	Finca villa linda,	Dry	5.2067778	-72.0600556	1	0	1	1
HE406	Reptiles	Reptilia	Testudines	Podocnemididae	Podocnemis Wagler	Podocnemis vogli	0	Undetermined	0	2	Yopal	Finca villa linda,	Dry	5.2067778	-72.0600556	1	0	1	1
HE407	Reptiles	Reptilia	Testudines	Podocnemididae	Podocnemis Wagler	Podocnemis vogli	0	Undetermined	0	2	Yopal	Finca villa linda,	Dry	5.2067778	-72.0600556	1	0	1	1
HE408	Reptiles	Reptilia	Testudines	Podocnemididae	Podocnemis Wagler	Podocnemis vogli	0	Undetermined	0	2	Yopal	Finca villa linda,	Dry	5.2067778	-72.0600556	1	0	1	1
HE409	Reptiles	Reptilia	Testudines	Podocnemididae	Podocnemis Wagler	Podocnemis vogli	0	Undetermined	0	2	Yopal	Finca villa linda,	Dry	5.2067778	-72.0600556	1	0	1	1
HE410	Reptiles	Reptilia	Crocodylia	Alligatoridae	Caiman Spix	Caiman crocodilus	0	Undetermined	0	2	Yopal	Fundo la llave	Dry	5.2245556	-72.1125	1	0	1	1
HE411	Reptiles	Reptilia	Crocodylia	Alligatoridae	Caiman Spix	Caiman crocodilus	0	Undetermined	0	2	Yopal	Fundo la llave	Dry	5.2245556	-72.1125	1	0	1	1
HE412	Reptiles	Reptilia	Squamata	Teiidae	Tupinambis Daudin	Tupinambis teguixin	0	Undetermined	0	2	Yopal	Finca la virgen	Dry	5.2245556	-72.1125	0	0	1	0
HE413	Reptiles	Reptilia	Squamata	Iguanidae	Iguana Laurenti	Iguana iguana	0	Undetermined	0	2	Yopal	Fundo la llave	Dry	5.2245556	-72.1125	1	0	1	1
HE414	Reptiles	Reptilia	Squamata	Iguanidae	Iguana Laurenti	Iguana iguana	0	Undetermined	0	2	Yopal	Fundo la llave	Dry	5.2245556	-72.1125	1	0	1	1
HE415	Reptiles	Reptilia	Squamata	Iguanidae	Iguana Laurenti	Iguana iguana	0	Undetermined	0	2	Yopal	Fundo la llave	Dry	5.2245556	-72.1125	0	0	1	0
HE416	Reptiles	Reptilia	Testudines	Testudinidae	Chelonoidis Fitzinger	Chelonoidys carbonara	0	Undetermined	0	2	Yopal	Fundo la llave	Dry	5.2245556	-72.1125	0	0	1	0
HE417	Reptiles	Reptilia	Testudines	Testudinidae	Chelonoidis Fitzinger	Chelonoidys carbonara	0	Undetermined	0	2	Yopal	Fundo la llave	Dry	5.2245556	-72.1125	0	0	1	0
HE419	Reptiles	Reptilia	Testudines	Testudinidae	Chelonoidis Fitzinger	Chelonoidys carbonara	0	Undetermined	0	2	Yopal	Rnsc el madroño	Dry	5.2026111	-72.1210833	0	0	1	0
HE420	Reptiles	Reptilia	Testudines	Testudinidae	Chelonoidis Fitzinger	Chelonoidys carbonara	0	Undetermined	0	2	Yopal	Rnsc el madroño	Dry	5.2026111	-72.1210833	0	0	1	0
HE421	Reptiles	Reptilia	Testudines	Testudinidae	Chelonoidis Fitzinger	Chelonoidys carbonara	0	Undetermined	0	2	Yopal	Rnsc el madroño	Dry	5.2026111	-72.1210833	0	0	1	0
HE423	Reptiles	Reptilia	Crocodylia	Alligatoridae	Caiman Spix	Caiman crocodilus	0	Undetermined	0	3	Paz de Ariporo	Rubi	Rainy	5.622000	-77.00533	0	0	1	0
HE427	Reptiles	Reptilia	Crocodylia	Alligatoridae	Caiman Spix	Caiman crocodilus	0	Undetermined	0	3	Paz de Ariporo	Rubi	Rainy	5.6102333	-70.7184	1	0	1	1
HE428	Reptiles	Reptilia	Crocodylia	Alligatoridae	Caiman Spix	Caiman crocodilus	0	Undetermined	0	3	Paz de Ariporo	Rubi	Rainy	5.6102333	-70.7184	1	0	0	1
HE429	Reptiles	Reptilia	Crocodylia	Alligatoridae	Caiman Spix	Caiman crocodilus	0	Undetermined	0	3	Paz de Ariporo	Rubi	Rainy	5.6102333	-70.7184	1	0	0	1
HE430	Reptiles	Reptilia	Crocodylia	Alligatoridae	Caiman Spix	Caiman crocodilus	0	Undetermined	0	3	Paz de Ariporo	Chaviripa	Rainy	5.5945	-70.6948833	0	0	1	0
HE431	Reptiles	Reptilia	Testudines	Podocnemididae	Podocnemis Wagler	Podocnemis vogli	0	Undetermined	0	3	Paz de Ariporo	Chaviripa	Rainy	5.5945	-70.6948833	1	0	1	1
HE432	Reptiles	Reptilia	Crocodylia	Alligatoridae	Caiman Spix	Caiman crocodilus	0	Undetermined	0	3	Paz de Ariporo	Chaviripa	Rainy	5.5945	-70.6948833	0	0	1	0
HE433	Reptiles	Reptilia	Crocodylia	Alligatoridae	Caiman Spix	Caiman crocodilus	0	Undetermined	0	3	Paz de Ariporo	Chaviripa	Rainy	5.5945	-70.6948833	0	0	1	0
HE434	Reptiles	Reptilia	Crocodylia	Alligatoridae	Caiman Spix	Caiman crocodilus	0	Undetermined	0	3	Paz de Ariporo	Chaviripa	Rainy	5.5945	-70.6948833	0	0	1	0
HE435	Reptiles	Reptilia	Testudines	Podocnemididae	Podocnemis Wagler	Podocnemis vogli	0	Undetermined	0	3	Paz de Ariporo	Chaviripa	Rainy	5.5945	-70.6948833	1	0	0	1
HE439	Reptiles	Reptilia	Testudines	Podocnemididae	Podocnemis Wagler	Podocnemis vogli	0	Undetermined	0	3	Paz de Ariporo	Chaviripa	Rainy	5.5945	-70.6948833	1	0	0	1
HE440	Reptiles	Reptilia	Testudines	Podocnemididae	Podocnemis Wagler	Podocnemis vogli	0	Undetermined	0	3	Paz de Ariporo	Rubi	Rainy	5.5945	-70.6948833	1	0	0	1
HE441	Reptiles	Reptilia	Testudines	Testudinidae	Chelonoidis Fitzinger	Chelonoidys carbonara	0	Undetermined	0	3	Paz de Ariporo	Rubi	Rainy	5.5945	-70.6948833	0	0	1	0
HE442	Reptiles	Reptilia	Squamata	Iguanidae	Iguana Laurenti	Iguana iguana	0	Undetermined	0	3	Paz de Ariporo	Rubi	Rainy	5.62305	-70.7046667	1	0	0	1
HE443	Reptiles	Reptilia	Squamata	Iguanidae	Iguana Laurenti	Iguana iguana	0	Undetermined	0	3	Paz de Ariporo	Rubi	Rainy	5.62305	-70.7046667	1	0	1	1
HE444	Reptiles	Reptilia	Squamata	Iguanidae	Iguana Laurenti	Iguana iguana	0	Undetermined	0	3	Paz de Ariporo	Rubi	Rainy	5.62305	-70.7046667	1	0	0	1
HE445	Reptiles	Reptilia	Testudines	Podocnemididae	Podocnemis Wagler	Podocnemis vogli	0	Undetermined	0	3	Paz de Ariporo	Rubi	Rainy	5.62655	-70.7086667	1	0	0	1
HE446	Reptiles	Reptilia	Testudines	Testudinidae	Chelonoidis Fitzinger	Chelonoidys carbonara	0	Undetermined	0	3	Paz de Ariporo	Rubi	Rainy	5.62655	-70.7086667	0	0	1	0
HE447	Reptiles	Reptilia	Testudines	Testudinidae	Chelonoidis Fitzinger	Chelonoidys carbonara	0	Undetermined	0	3	Paz de Ariporo	Rubi	Rainy	5.62655	-70.7086667	0	0	1	0
HE448	Reptiles	Reptilia	Testudines	Testudinidae	Chelonoidis Fitzinger	Chelonoidys carbonara	0	Undetermined	0	3	Paz de Ariporo	Rubi	Rainy	5.62655	-70.7086667	0	0	1	0
HE449	Reptiles	Reptilia	Crocodylia	Alligatoridae	Caiman Spix	Caiman crocodilus	0	Undetermined	0	3	Paz de Ariporo	Rubi	Rainy	5.6030278	-76.896389	1	0	1	1
HE450	Reptiles	Reptilia	Crocodylia	Alligatoridae	Caiman Spix	Caiman crocodilus	0	Undetermined	0	3	Paz de Ariporo	Rubi	Rainy	5.6030278	-76.896389	0	0	1	0
HE452	Reptiles	Reptilia	Crocodylia	Alligatoridae	Caiman Spix	Caiman crocodilus	0	Undetermined	0	3	Paz de Ariporo	Rubi	Rainy	5.6030278	-76.896389	0	0	1	0
HE454	Reptiles	Reptilia	Crocodylia	Alligatoridae	Caiman Spix	Caiman crocodilus	0	Undetermined	0	3	Paz de Ariporo	Rubi	Rainy	5.6030278	-76.896389	1	0	1	1
HE456	Reptiles	Reptilia	Crocodylia	Alligatoridae	Caiman Spix	Caiman crocodilus	0	Undetermined	0	3	Paz de Ariporo	Rubi	Rainy	5.6030278	-76.896389	1	0	0	1
HE457	Reptiles	Reptilia	Crocodylia	Alligatoridae	Caiman Spix	Caiman crocodilus	0	Undetermined	0	3	Paz de Ariporo	Rubi	Rainy	5.6030278	-76.896389	0	0	1	0
HE458	Reptiles	Reptilia	Crocodylia	Alligatoridae	Caiman Spix	Caiman crocodilus	0	Undetermined	0	3	Paz de Ariporo	Chaviripa	Rainy	5.6030278	-76.896389	1	0	0	1
HE459	Reptiles	Reptilia	Crocodylia	Alligatoridae	Caiman Spix	Caiman crocodilus	0	Undetermined	0	3	Paz de Ariporo	Chaviripa	Rainy	5.6030278	-76.896389	1	0	1	1
HE460	Reptiles	Reptilia	Crocodylia	Alligatoridae	Caiman Spix	Caiman crocodilus	0	Undetermined	0	3	Paz de Ariporo	Chaviripa	Rainy	5.6030278	-76.896389	1	0	1	1
HE461	Reptiles	Reptilia	Testudines	Podocnemididae	Podocnemis Wagler	Podocnemis vogli	0	Undetermined	0	3	Paz de Ariporo	Chaviripa	Rainy	5.584150	-76.98467	1	0	0	1
HE463	Reptiles	Reptilia	Testudines	Podocnemididae	Podocnemis Wagler	Podocnemis vogli	0	Undetermined	0	3	Paz de Ariporo	Chaviripa	Rainy	5.58415	-70.6996167	1	0	0	1
HE464	Reptiles	Reptilia	Testudines	Podocnemididae	Podocnemis Wagler	Podocnemis vogli	0	Undetermined	0	3	Paz de Ariporo	Chaviripa	Rainy	5.58415	-70.6996167	1	0	1	1
HE465	Reptiles	Reptilia	Testudines	Podocnemididae	Podocnemis Wagler	Podocnemis vogli	0	Undetermined	0	3	Paz de Ariporo	Chaviripa	Rainy	5.58415	-70.6996167	1	0	0	1
HE466	Reptiles	Reptilia	Testudines	Podocnemididae	Podocnemis Wagler	Podocnemis vogli	0	Undetermined	0	3	Paz de Ariporo	Chaviripa	Rainy	5.58415	-70.6996167	1	0	1	1
HE467	Reptiles	Reptilia	Testudines	Podocnemididae	Podocnemis Wagler	Podocnemis vogli	0	Undetermined	0	3	Paz de Ariporo	Chaviripa	Rainy	5.58415	-70.6996167	1	0	0	1
HE468	Reptiles	Reptilia	Testudines	Podocnemididae	Podocnemis Wagler	Podocnemis vogli	0	Undetermined	0	3	Paz de Ariporo	Chaviripa	Rainy	5.5653611	-70.7046111	1	0	0	1
HE469	Reptiles	Reptilia	Testudines	Podocnemididae	Podocnemis Wagler	Podocnemis vogli	0	Undetermined	0	3	Paz de Ariporo	Chaviripa	Rainy	5.5653611	-70.7046111	1	0	0	1
HE470	Reptiles	Reptilia	Testudines	Podocnemididae	Podocnemis Wagler	Podocnemis vogli	0	Undetermined	0	3	Paz de Ariporo	Chaviripa	Rainy	5.5653611	-70.7046111	1	0	0	1
HE471	Reptiles	Reptilia	Testudines	Podocnemididae	Podocnemis Wagler	Podocnemis vogli	0	Undetermined	0	3	Paz de Ariporo	Chaviripa	Rainy	5.5653611	-70.7046111	1	0	1	1
HE472	Reptiles	Reptilia	Testudines	Podocnemididae	Podocnemis Wagler	Podocnemis vogli	0	Undetermined	0	3	Paz de Ariporo	Chaviripa	Rainy	5.5653611	-70.7046111	1	0	1	1
HE473	Reptiles	Reptilia	Testudines	Podocnemididae	Podocnemis Wagler	Podocnemis vogli	0	Undetermined	0	3	Paz de Ariporo	Chaviripa	Rainy	5.5653611	-70.7046111	1	0	1	1
HE474	Reptiles	Reptilia	Testudines	Podocnemididae	Podocnemis Wagler	Podocnemis vogli	0	Undetermined	0	3	Paz de Ariporo	Chaviripa	Rainy	5.5653611	-70.7046111	1	0	0	1
HE475	Reptiles	Reptilia	Testudines	Podocnemididae	Podocnemis Wagler	Podocnemis vogli	0	Undetermined	0	3	Paz de Ariporo	Chaviripa	Rainy	5.5653611	-70.7046111	1	0	0	1
HE476	Reptiles	Reptilia	Testudines	Podocnemididae	Podocnemis Wagler	Podocnemis vogli	0	Undetermined	0	3	Paz de Ariporo	Chaviripa	Rainy	5.5653611	-70.7046111	1	0	0	1
HE477	Reptiles	Reptilia	Testudines	Podocnemididae	Podocnemis Wagler	Podocnemis vogli	0	Undetermined	0	3	Paz de Ariporo	Chaviripa	Rainy	5.5653611	-70.7046111	0	0	1	0
HE478	Reptiles	Reptilia	Testudines	Podocnemididae	Podocnemis Wagler	Podocnemis vogli	0	Undetermined	0	3	Paz de Ariporo	Chaviripa	Rainy	5.5653611	-70.7046111	0	0	1	0
HE479	Reptiles	Reptilia	Testudines	Podocnemididae	Podocnemis Wagler	Podocnemis vogli	0	Undetermined	0	3	Paz de Ariporo	Chaviripa	Rainy	5.5653611	-70.7046111	1	0	0	1
HE480	Reptiles	Reptilia	Testudines	Podocnemididae	Podocnemis Wagler	Podocnemis vogli	0	Undetermined	0	3	Paz de Ariporo	Chaviripa	Rainy	5.5653611	-70.7046111	1	0	1	1
HE481	Reptiles	Reptilia	Testudines	Podocnemididae	Podocnemis Wagler	Podocnemis vogli	0	Undetermined	0	3	Paz de Ariporo	Chaviripa	Rainy	5.5653611	-70.7046111	1	0	1	1
HE482	Reptiles	Reptilia	Testudines	Podocnemididae	Podocnemis Wagler	Podocnemis vogli	0	Undetermined	0	3	Paz de Ariporo	Chaviripa	Rainy	5.5653611	-70.7046111	1	0	1	1
HE483	Reptiles	Reptilia	Testudines	Podocnemididae	Podocnemis Wagler	Podocnemis vogli	0	Undetermined	0	3	Paz de Ariporo	Chaviripa	Rainy	5.5653611	-70.7046111	1	0	1	1
HE484	Reptiles	Reptilia	Testudines	Podocnemididae	Podocnemis Wagler	Podocnemis vogli	0	Undetermined	0	3	Paz de Ariporo	Chaviripa	Rainy	5.5653611	-70.7046111	1	0	1	1
HE485	Reptiles	Reptilia	Testudines	Podocnemididae	Podocnemis Wagler	Podocnemis vogli	0	Undetermined	0	3	Paz de Ariporo	Chaviripa	Rainy	5.5653611	-70.7046111	1	0	1	1
HE486	Reptiles	Reptilia	Testudines	Podocnemididae	Podocnemis Wagler	Podocnemis vogli	0	Undetermined	0	3	Paz de Ariporo	Chaviripa	Rainy	5.5653611	-70.7046111	1	0	1	1
HE487	Reptiles	Reptilia	Testudines	Podocnemididae	Podocnemis Wagler	Podocnemis vogli	0	Undetermined	0	3	Paz de Ariporo	Chaviripa	Rainy	5.5653611	-70.7046111	1	0	1	1
HE488	Reptiles	Reptilia	Testudines	Podocnemididae	Podocnemis Wagler	Podocnemis vogli	0	Undetermined	0	3	Paz de Ariporo	Chaviripa	Rainy	5.5653611	-70.7046111	1	0	1	1
HE489	Reptiles	Reptilia	Testudines	Podocnemididae	Podocnemis Wagler	Podocnemis vogli	0	Undetermined	0	3	Paz de Ariporo	Chaviripa	Rainy	5.5653611	-70.7046111	1	0	1	1
HE490	Reptiles	Reptilia	Testudines	Podocnemididae	Podocnemis Wagler	Podocnemis vogli	0	Undetermined	0	3	Paz de Ariporo	Chaviripa	Rainy	5.5653611	-70.7046111	1	0	1	1
HE491	Reptiles	Reptilia	Testudines	Podocnemididae	Podocnemis Wagler	Podocnemis vogli	0	Undetermined	0	3	Paz de Ariporo	Chaviripa	Rainy	5.5653611	-70.7046111	1	0	1	1
HE492	Reptiles	Reptilia	Testudines	Podocnemididae	Podocnemis Wagler	Podocnemis vogli	0	Undetermined	0	3	Paz de Ariporo	Chaviripa	Rainy	5.5653611	-70.7046111	1	0	1	1
HE493	Reptiles	Reptilia	Crocodylia	Alligatoridae	Caiman Spix	Caiman crocodilus	0	Undetermined	0	3	Paz de Ariporo	Chaviripa	Rainy	NA	NA	1	0	1	1
HE494	Reptiles	Reptilia	Testudines	Podocnemididae	Podocnemis Wagler	Podocnemis vogli	0	Undetermined	0	3	Paz de Ariporo	Chaviripa	Rainy	5.619967	-76.9815	1	0	0	1
HE496	Reptiles	Reptilia	Testudines	Podocnemididae	Podocnemis Wagler	Podocnemis vogli	0	Undetermined	0	3	Paz de Ariporo	Chaviripa	Rainy	5.6236667	-76.936167	1	0	1	1
HE498	Reptiles	Reptilia	Crocodylia	Alligatoridae	Caiman Spix	Caiman crocodilus	0	Undetermined	0	3	Paz de Ariporo	Chaviripa	Rainy	5.5596667	-70.1042	1	0	1	1
HE499	Reptiles	Reptilia	Crocodylia	Alligatoridae	Caiman Spix	Caiman crocodilus	0	Undetermined	0	3	Paz de Ariporo	Chaviripa	Rainy	5.5596667	-70.1042	1	0	1	1
HE500	Reptiles	Reptilia	Crocodylia	Alligatoridae	Caiman Spix	Caiman crocodilus	0	Undetermined	0	3	Paz de Ariporo	Chaviripa	Rainy	5.5596667	-70.1042	1	0	1	1
HE501	Reptiles	Reptilia	Crocodylia	Alligatoridae	Caiman Spix	Caiman crocodilus	0	Undetermined	0	3	Paz de Ariporo	Chaviripa	Rainy	5.5596667	-70.1042	1	0	0	1
HE502	Reptiles	Reptilia	Crocodylia	Alligatoridae	Caiman Spix	Caiman crocodilus	0	Undetermined	0	3	Paz de Ariporo	Chaviripa	Rainy	5.5596667	-70.1042	1	0	0	1
HE503	Reptiles	Reptilia	Crocodylia	Alligatoridae	Caiman Spix	Caiman crocodilus	0	Undetermined	0	3	Paz de Ariporo	Chaviripa	Rainy	5.5596667	-70.1042	1	0	0	1
HE504	Reptiles	Reptilia	Crocodylia	Alligatoridae	Caiman Spix	Caiman crocodilus	0	Undetermined	0	3	Paz de Ariporo	Chaviripa	Rainy	5.5596667	-70.1042	1	0	1	1
HE505	Reptiles	Reptilia	Crocodylia	Alligatoridae	Caiman Spix	Caiman crocodilus	0	Undetermined	0	3	Paz de Ariporo	Chaviripa	Rainy	5.5596667	-70.1042	1	0	1	1
HE506	Reptiles	Reptilia	Crocodylia	Alligatoridae	Caiman Spix	Caiman crocodilus	0	Undetermined	0	3	Paz de Ariporo	Chaviripa	Rainy	5.5596667	-70.1042	1	0	1	1
HE507	Reptiles	Reptilia	Crocodylia	Alligatoridae	Caiman Spix	Caiman crocodilus	0	Undetermined	0	3	Paz de Ariporo	Chaviripa	Rainy	5.5596667	-70.1042	0	1	0	1
HE508	Reptiles	Reptilia	Crocodylia	Alligatoridae	Caiman Spix	Caiman crocodilus	0	Undetermined	0	3	Paz de Ariporo	Chaviripa	Rainy	5.5596667	-70.1042	0	1	1	1
HE509	Reptiles	Reptilia	Crocodylia	Alligatoridae	Caiman Spix	Caiman crocodilus	0	Undetermined	0	3	Paz de Ariporo	Chaviripa	Rainy	5.5596667	-70.1042	0	1	1	1
HE510	Reptiles	Reptilia	Crocodylia	Alligatoridae	Caiman Spix	Caiman crocodilus	0	Undetermined	0	3	Paz de Ariporo	Chaviripa	Rainy	5.5596667	-70.1042	0	1	1	1
HE511	Reptiles	Reptilia	Crocodylia	Alligatoridae	Caiman Spix	Caiman crocodilus	0	Undetermined	0	3	Paz de Ariporo	Chaviripa	Rainy	5.5596667	-70.1042	0	1	1	1
HE512	Reptiles	Reptilia	Crocodylia	Alligatoridae	Caiman Spix	Caiman crocodilus	0	Undetermined	0	3	Paz de Ariporo	Chaviripa	Rainy	5.5596667	-70.1042	0	1	1	1
HE513	Reptiles	Reptilia	Crocodylia	Alligatoridae	Caiman Spix	Caiman crocodilus	0	Undetermined	0	3	Paz de Ariporo	Chaviripa	Rainy	5.5596667	-70.1042	0	1	1	1
HE514	Reptiles	Reptilia	Crocodylia	Alligatoridae	Caiman Spix	Caiman crocodilus	0	Undetermined	0	3	Paz de Ariporo	Chaviripa	Rainy	5.5596667	-70.1042	0	1	1	1
HE515	Reptiles	Reptilia	Testudines	Testudinidae	Chelonoidis Fitzinger	Chelonoidys carbonara	0	Undetermined	0	3	Paz de Ariporo	Chaviripa	Rainy	5.5596667	-70.1042	0	1	1	1
HE516	Reptiles	Reptilia	Squamata	Teiidae	Tupinambis Daudin	Tupinambis teguixin	0	Undetermined	0	3	Paz de Ariporo	Chaviripa	Rainy	5624150	-70697083	0	1	1	1
HE517	Reptiles	Reptilia	Squamata	Teiidae	Tupinambis Daudin	Tupinambis teguixin	0	Undetermined	0	3	Paz de Ariporo	Chaviripa	Rainy	NA	NA	0	0	1	0
HE518	Reptiles	Reptilia	Crocodylia	Alligatoridae	Caiman Spix	Caiman crocodilus	0	Undetermined	0	3	Paz de Ariporo	Chaviripa	Rainy	5.5596667	-70.1042	0	1	1	1
HE519	Reptiles	Reptilia	Crocodylia	Alligatoridae	Caiman Spix	Caiman crocodilus	0	Undetermined	0	3	Paz de Ariporo	Chaviripa	Rainy	5.5596667	-70.1042	0	1	1	1
HE520	Reptiles	Reptilia	Crocodylia	Alligatoridae	Caiman Spix	Caiman crocodilus	0	Undetermined	0	3	Paz de Ariporo	Chaviripa	Rainy	5.5596667	-70.1042	0	1	1	1
HE521	Reptiles	Reptilia	Crocodylia	Alligatoridae	Caiman Spix	Caiman crocodilus	0	Undetermined	0	3	Paz de Ariporo	Chaviripa	Rainy	5.5596667	-70.1042	0	1	1	1
HE522	Reptiles	Reptilia	Crocodylia	Alligatoridae	Caiman Spix	Caiman crocodilus	0	Undetermined	0	3	Paz de Ariporo	Chaviripa	Rainy	5.5596667	-70.1042	0	1	1	1
HE523	Reptiles	Reptilia	Crocodylia	Alligatoridae	Caiman Spix	Caiman crocodilus	0	Undetermined	0	3	Paz de Ariporo	Chaviripa	Rainy	5.5596667	-70.1042	0	1	1	1
HE524	Reptiles	Reptilia	Crocodylia	Alligatoridae	Caiman Spix	Caiman crocodilus	0	Undetermined	0	3	Paz de Ariporo	Chaviripa	Rainy	5.5596667	-70.1042	0	1	1	1
HE525	Reptiles	Reptilia	Crocodylia	Alligatoridae	Caiman Spix	Caiman crocodilus	0	Undetermined	0	3	Paz de Ariporo	Chaviripa	Rainy	5.5596667	-70.1042	0	1	1	1
HE526	Reptiles	Reptilia	Crocodylia	Alligatoridae	Caiman Spix	Caiman crocodilus	0	Undetermined	0	3	Paz de Ariporo	Chaviripa	Rainy	5.5596667	-70.1042	0	1	1	1
HE527	Reptiles	Reptilia	Crocodylia	Alligatoridae	Caiman Spix	Caiman crocodilus	0	Undetermined	0	3	Paz de Ariporo	Chaviripa	Rainy	5.5596667	-70.1042	0	1	1	1
HE528	Reptiles	Reptilia	Squamata	Teiidae	Tupinambis Daudin	Tupinambis teguixin	0	Undetermined	0	3	Paz de Ariporo	NA	Rainy	NA	NA	0	1	1	1
HE529	Reptiles	Reptilia	Squamata	Iguanidae	Iguana Laurenti	Iguana iguana	0	Undetermined	0	3	Yopal	Buenas tardes	Rainy	5.149600	-72.129733	0	1	1	1
HE530	Reptiles	Reptilia	Testudines	Testudinidae	Chelonoidis Fitzinger	Chelonoidys carbonara	0	Undetermined	0	3	Yopal	Buenas tardes	Rainy	5.149600	-72.129733	0	1	1	1
HE531	Reptiles	Reptilia	Crocodylia	Alligatoridae	Caiman Spix	Caiman crocodilus	0	Undetermined	0	3	Yopal	Buenas tardes	Rainy	5.149600	-72.129733	0	1	1	1
HE532	Reptiles	Reptilia	Crocodylia	Alligatoridae	Caiman Spix	Caiman crocodilus	0	Undetermined	0	3	Yopal	Buenas tardes	Rainy	5.149600	-72.129733	0	1	1	1
HE533	Reptiles	Reptilia	Crocodylia	Alligatoridae	Caiman Spix	Caiman crocodilus	0	Undetermined	0	3	Yopal	Buenas tardes	Rainy	5.129983	-72.12635	0	1	1	1
HE534	Reptiles	Reptilia	Squamata	Boidae	Eunectes Wagler	Eunectes murinus	0	Undetermined	0	3	Yopal	Buenas tardes	Rainy	5.142667	-72.130222	0	1	1	1
HE536	Reptiles	Reptilia	Testudines	Podocnemididae	Podocnemis Wagler	Podocnemis vogli	0	Undetermined	0	3	Yopal	Buenas tardes	Rainy	5.134117	-72.126783	0	1	0	1
HE537	Reptiles	Reptilia	Testudines	Podocnemididae	Podocnemis Wagler	Podocnemis vogli	0	Undetermined	0	3	Yopal	Buenas tardes	Rainy	5.134117	-72.126783	0	1	1	1
HE538	Reptiles	Reptilia	Testudines	Podocnemididae	Podocnemis Wagler	Podocnemis vogli	0	Undetermined	0	3	Yopal	Buenas tardes	Rainy	5.134117	-72.126783	0	1	1	1
HE539	Reptiles	Reptilia	Testudines	Podocnemididae	Podocnemis Wagler	Podocnemis vogli	0	Undetermined	0	3	Yopal	Buenas tardes	Rainy	5.134117	-72.126783	0	1	0	1
HE540	Reptiles	Reptilia	Testudines	Podocnemididae	Podocnemis Wagler	Podocnemis vogli	0	Undetermined	0	3	Yopal	Buenas tardes	Rainy	5.134117	-72.126783	0	1	1	1
HE541	Reptiles	Reptilia	Testudines	Podocnemididae	Podocnemis Wagler	Podocnemis vogli	0	Undetermined	0	3	Yopal	Buenas tardes	Rainy	5.134117	-72.126783	0	1	0	1
HE542	Reptiles	Reptilia	Testudines	Testudinidae	Chelonoidis Fitzinger	Chelonoidys carbonara	0	Undetermined	0	3	Yopal	Buenas tardes	Rainy	5.134117	-72.126783	0	1	1	1
HE544	Reptiles	Reptilia	Testudines	Testudinidae	Chelonoidis Fitzinger	Chelonoidys carbonara	0	Undetermined	0	3	Yopal	Buenas tardes	Rainy	5.134117	-72.126783	0	1	1	1
HE545	Reptiles	Reptilia	Testudines	Testudinidae	Chelonoidis Fitzinger	Chelonoidys carbonara	0	Undetermined	0	3	Yopal	Buenas tardes	Rainy	5.134117	-72.126783	0	1	1	1
HE546	Reptiles	Reptilia	Crocodylia	Alligatoridae	Caiman Spix	Caiman crocodilus	0	Undetermined	1	3	Yopal	Buenas tardes	Rainy	5.134117	-72.126783	0	1	1	1
HE547	Reptiles	Reptilia	Squamata	Teiidae	Tupinambis Daudin	Tupinambis teguixin	0	Undetermined	0	3	Yopal	Buenas tardes	Rainy	5.134567	-72.126783	0	1	0	1
HE548	Reptiles	Reptilia	Squamata	Iguanidae	Iguana Laurenti	Iguana iguana	0	Undetermined	0	3	Yopal	Buenas tardes	Rainy	5.134567	-72.126783	0	1	1	1
HE549	Reptiles	Reptilia	Testudines	Podocnemididae	Podocnemis Wagler	Podocnemis vogli	0	Undetermined	0	3	Yopal	Buenas tardes	Rainy	5.134567	-72.126783	0	1	1	1
HE550	Reptiles	Reptilia	Testudines	Podocnemididae	Podocnemis Wagler	Podocnemis vogli	0	Undetermined	0	3	Yopal	Buenas tardes	Rainy	5.134567	-72.126783	0	1	1	1
HE551	Reptiles	Reptilia	Testudines	Podocnemididae	Podocnemis Wagler	Podocnemis vogli	0	Undetermined	0	3	Yopal	Buenas tardes	Rainy	5.134567	-72.126783	0	1	0	1
HE552	Reptiles	Reptilia	Testudines	Podocnemididae	Podocnemis Wagler	Podocnemis vogli	0	Undetermined	0	3	Yopal	Buenas tardes	Rainy	5.134567	-72.126783	0	1	0	1
HE553	Reptiles	Reptilia	Testudines	Podocnemididae	Podocnemis Wagler	Podocnemis vogli	0	Undetermined	0	3	Yopal	Buenas tardes	Rainy	5.134567	-72.126783	0	1	0	1
HE554	Reptiles	Reptilia	Testudines	Podocnemididae	Podocnemis Wagler	Podocnemis vogli	0	Undetermined	0	3	Yopal	Buenas tardes	Rainy	5.134567	-72.126783	0	1	1	1
HE555	Reptiles	Reptilia	Testudines	Podocnemididae	Podocnemis Wagler	Podocnemis vogli	0	Undetermined	0	3	Yopal	Buenas tardes	Rainy	5.134567	-72.126783	0	1	0	1
HE556	Reptiles	Reptilia	Testudines	Podocnemididae	Podocnemis Wagler	Podocnemis vogli	0	Undetermined	0	3	Yopal	Buenas tardes	Rainy	5.134567	-72.126783	0	1	1	1
HE557	Reptiles	Reptilia	Testudines	Podocnemididae	Podocnemis Wagler	Podocnemis vogli	0	Undetermined	0	3	Yopal	Buenas tardes	Rainy	5.134567	-72.126783	0	1	0	1
HE558	Reptiles	Reptilia	Testudines	Podocnemididae	Podocnemis Wagler	Podocnemis vogli	0	Undetermined	0	3	Yopal	Buenas tardes	Rainy	5.134567	-72.126783	0	1	1	1
HE559	Reptiles	Reptilia	Testudines	Podocnemididae	Podocnemis Wagler	Podocnemis vogli	0	Undetermined	0	3	Yopal	Buenas tardes	Rainy	5.134567	-72.126783	0	1	1	1
HE560	Reptiles	Reptilia	Testudines	Podocnemididae	Podocnemis Wagler	Podocnemis vogli	0	Undetermined	0	3	Yopal	Buenas tardes	Rainy	5.134567	-72.126783	0	1	1	1
HE561	Reptiles	Reptilia	Testudines	Podocnemididae	Podocnemis Wagler	Podocnemis vogli	0	Undetermined	0	3	Yopal	Buenas tardes	Rainy	5.134567	-72.126783	0	1	1	1
HE562	Reptiles	Reptilia	Testudines	Podocnemididae	Podocnemis Wagler	Podocnemis vogli	0	Undetermined	0	3	Yopal	Buenas tardes	Rainy	5.134567	-72.126783	0	1	1	1
HE563	Reptiles	Reptilia	Testudines	Podocnemididae	Podocnemis Wagler	Podocnemis vogli	0	Undetermined	0	3	Yopal	Buenas tardes	Rainy	5.134567	-72.126783	0	1	0	1
HE564	Reptiles	Reptilia	Testudines	Podocnemididae	Podocnemis Wagler	Podocnemis vogli	0	Undetermined	0	3	Yopal	Buenas tardes	Rainy	5.134567	-72.126783	0	1	1	1
HE565	Reptiles	Reptilia	Testudines	Podocnemididae	Podocnemis Wagler	Podocnemis vogli	0	Undetermined	0	3	Yopal	Buenas tardes	Rainy	5.134567	-72.126783	0	1	1	1
HE566	Reptiles	Reptilia	Testudines	Podocnemididae	Podocnemis Wagler	Podocnemis vogli	0	Undetermined	0	3	Yopal	Buenas tardes	Rainy	5.134567	-72.126783	0	1	0	1
HE567	Reptiles	Reptilia	Testudines	Podocnemididae	Podocnemis Wagler	Podocnemis vogli	0	Undetermined	0	3	Yopal	Buenas tardes	Rainy	5.134567	-72.126783	0	1	1	1
HE568	Reptiles	Reptilia	Testudines	Podocnemididae	Podocnemis Wagler	Podocnemis vogli	0	Undetermined	0	3	Yopal	Buenas tardes	Rainy	5.134567	-72.126783	0	1	0	1
HE569	Reptiles	Reptilia	Testudines	Podocnemididae	Podocnemis Wagler	Podocnemis vogli	0	Undetermined	0	3	Yopal	Buenas tardes	Rainy	5.134567	-72.126783	0	1	0	1
HE570	Reptiles	Reptilia	Testudines	Podocnemididae	Podocnemis Wagler	Podocnemis vogli	0	Undetermined	0	3	Yopal	Buenas tardes	Rainy	5.134567	-72.126783	0	1	1	1
HE571	Reptiles	Reptilia	Testudines	Podocnemididae	Podocnemis Wagler	Podocnemis vogli	0	Undetermined	0	3	Yopal	Buenas tardes	Rainy	5.134567	-72.126783	0	1	1	1
HE572	Reptiles	Reptilia	Testudines	Podocnemididae	Podocnemis Wagler	Podocnemis vogli	0	Undetermined	0	3	Yopal	Buenas tardes	Rainy	5.134567	-72.126783	0	1	1	1
HE573	Reptiles	Reptilia	Testudines	Podocnemididae	Podocnemis Wagler	Podocnemis vogli	0	Undetermined	0	3	Yopal	Buenas tardes	Rainy	5.134567	-72.126783	0	1	1	1
HE574	Reptiles	Reptilia	Testudines	Podocnemididae	Podocnemis Wagler	Podocnemis vogli	0	Undetermined	0	3	Yopal	Buenas tardes	Rainy	5.134567	-72.126783	0	1	0	1
HE575	Reptiles	Reptilia	Testudines	Podocnemididae	Podocnemis Wagler	Podocnemis vogli	0	Undetermined	0	3	Yopal	Buenas tardes	Rainy	5.134567	-72.126783	0	1	1	1
HE576	Reptiles	Reptilia	Testudines	Podocnemididae	Podocnemis Wagler	Podocnemis vogli	0	Undetermined	0	3	Yopal	Buenas tardes	Rainy	5.134567	-72.126783	0	1	0	1
HE577	Reptiles	Reptilia	Testudines	Podocnemididae	Podocnemis Wagler	Podocnemis vogli	0	Undetermined	0	3	Yopal	Buenas tardes	Rainy	5.134567	-72.126783	0	1	1	1
HE578	Reptiles	Reptilia	Testudines	Testudinidae	Chelonoidis Fitzinger	Chelonoidys carbonara	0	Undetermined	0	3	Yopal	Buenas tardes	Rainy	5.134567	-72.126783	0	1	0	1
HE579	Reptiles	Reptilia	Testudines	Testudinidae	Chelonoidis Fitzinger	Chelonoidys carbonara	0	Undetermined	0	3	Yopal	Buenas tardes	Rainy	5.134567	-72.126783	0	0	1	0
HE580	Reptiles	Reptilia	Testudines	Testudinidae	Chelonoidis Fitzinger	Chelonoidys carbonara	0	Undetermined	0	3	Yopal	Buenas tardes	Rainy	5.134567	-72.126783	0	1	0	1
HE581	Reptiles	Reptilia	Testudines	Testudinidae	Chelonoidis Fitzinger	Chelonoidys carbonara	0	Undetermined	0	3	Yopal	Buenas tardes	Rainy	5.134567	-72.126783	0	1	0	1
HE582	Reptiles	Reptilia	Testudines	Testudinidae	Chelonoidis Fitzinger	Chelonoidys carbonara	0	Undetermined	0	3	Yopal	Buenas tardes	Rainy	5.134567	-72.126783	0	1	1	1
HE583	Reptiles	Reptilia	Testudines	Testudinidae	Chelonoidis Fitzinger	Chelonoidys carbonara	0	Undetermined	0	3	Yopal	Buenas tardes	Rainy	5.134567	-72.126783	0	1	0	1
HE584	Reptiles	Reptilia	Squamata	Iguanidae	Iguana Laurenti	Iguana iguana	0	Undetermined	1	3	Yopal	Buenas tardes	Rainy	5.811667	-72.0781944	0	1	1	1
HE585	Reptiles	Reptilia	Squamata	Iguanidae	Iguana Laurenti	Iguana iguana	0	Undetermined	0	3	Yopal	Buenas tardes	Rainy	5.811667	-72.0781944	0	1	1	1
HE586	Reptiles	Reptilia	Squamata	Iguanidae	Iguana Laurenti	Iguana iguana	0	Undetermined	0	3	Yopal	Buenas tardes	Rainy	5.811667	-72.0781944	0	1	0	1
HE587	Reptiles	Reptilia	Squamata	Iguanidae	Iguana Laurenti	Iguana iguana	0	Undetermined	0	3	Yopal	Buenas tardes	Rainy	5.1355	-72.117883	0	1	0	1
HE590	Reptiles	Reptilia	Squamata	Iguanidae	Iguana Laurenti	Iguana iguana	0	Undetermined	0	3	Yopal	Buenas tardes	Rainy	5.1358	-72.126883	0	1	1	1
HE591	Reptiles	Reptilia	Squamata	Iguanidae	Iguana Laurenti	Iguana iguana	0	Undetermined	0	3	Yopal	Buenas tardes	Rainy	5.1358	-72.126883	0	1	1	1
HE592	Reptiles	Reptilia	Squamata	Iguanidae	Iguana Laurenti	Iguana iguana	0	Undetermined	0	3	Yopal	Buenas tardes	Rainy	5.1355	-72.117883	0	1	1	1
HE593	Reptiles	Reptilia	Squamata	Iguanidae	Iguana Laurenti	Iguana iguana	0	Undetermined	0	3	Yopal	Buenas tardes	Rainy	5.1355	-72.117883	0	1	1	1
HE594	Reptiles	Reptilia	Squamata	Teiidae	Tupinambis Daudin	Tupinambis teguixin	0	Undetermined	0	3	Yopal	Buenas tardes	Rainy	5.139611	-72.123972	0	1	0	1
HE595	Reptiles	Reptilia	Crocodylia	Alligatoridae	Caiman Spix	Caiman crocodilus	0	Undetermined	0	3	Yopal	Buenas tardes	Rainy	5.893611	-72.0781667	0	1	1	1
HE596	Reptiles	Reptilia	Crocodylia	Alligatoridae	Caiman Spix	Caiman crocodilus	0	Undetermined	0	3	Yopal	Buenas tardes	Rainy	5.893611	-72.0781667	0	0	1	0
HE597	Reptiles	Reptilia	Crocodylia	Alligatoridae	Caiman Spix	Caiman crocodilus	0	Undetermined	0	3	Yopal	Buenas tardes	Rainy	5.893611	-72.0781667	0	0	1	0
HE598	Reptiles	Reptilia	Crocodylia	Alligatoridae	Caiman Spix	Caiman crocodilus	0	Undetermined	0	3	Yopal	Buenas tardes	Rainy	5.893611	-72.0781667	0	1	1	1
HE599	Reptiles	Reptilia	Crocodylia	Alligatoridae	Caiman Spix	Caiman crocodilus	0	Undetermined	0	3	Yopal	Buenas tardes	Rainy	5.893611	-72.0781667	0	1	1	1
HE600	Reptiles	Reptilia	Crocodylia	Alligatoridae	Caiman Spix	Caiman crocodilus	0	Undetermined	0	3	Yopal	Buenas tardes	Rainy	5.893611	-72.0781667	0	1	1	1
HE601	Reptiles	Reptilia	Crocodylia	Alligatoridae	Caiman Spix	Caiman crocodilus	0	Undetermined	0	3	Yopal	Buenas tardes	Rainy	5.893611	-72.0781667	0	1	1	1
HE602	Reptiles	Reptilia	Crocodylia	Alligatoridae	Caiman Spix	Caiman crocodilus	0	Undetermined	0	3	Yopal	Buenas tardes	Rainy	5.893611	-72.0781667	0	1	1	1
HE603	Reptiles	Reptilia	Crocodylia	Alligatoridae	Caiman Spix	Caiman crocodilus	0	Undetermined	0	3	Yopal	Buenas tardes	Rainy	5.893611	-72.0781667	0	1	1	1
HE604	Reptiles	Reptilia	Crocodylia	Alligatoridae	Caiman Spix	Caiman crocodilus	0	Undetermined	0	3	Yopal	Buenas tardes	Rainy	5.893611	-72.0781667	0	1	1	1
HE605	Reptiles	Reptilia	Squamata	Iguanidae	Iguana Laurenti	Iguana iguana	0	Undetermined	0	3	Yopal	Buenas tardes	Rainy	5.1355	-72.117883	0	1	1	1
HE606	Reptiles	Reptilia	Squamata	Iguanidae	Iguana Laurenti	Iguana iguana	0	Undetermined	0	3	Yopal	Buenas tardes	Rainy	5.1355	-72.117883	0	1	1	1
HE607	Reptiles	Reptilia	Crocodylia	Alligatoridae	Caiman Spix	Caiman crocodilus	0	Undetermined	0	3	Yopal	Matapalo	Rainy	5.1215	-72.1065833	0	1	1	1
HE608	Reptiles	Reptilia	Crocodylia	Alligatoridae	Caiman Spix	Caiman crocodilus	0	Undetermined	0	3	Yopal	Matapalo	Rainy	5.1215	-72.1065833	0	1	1	1
HE609	Reptiles	Reptilia	Crocodylia	Alligatoridae	Caiman Spix	Caiman crocodilus	0	Undetermined	0	3	Yopal	Matapalo	Rainy	5.1215	-72.1065833	0	1	1	1
HE610	Reptiles	Reptilia	Crocodylia	Alligatoridae	Caiman Spix	Caiman crocodilus	0	Undetermined	0	3	Yopal	Matapalo	Rainy	5.1215	-72.1065833	0	1	0	1
HE611	Reptiles	Reptilia	Crocodylia	Alligatoridae	Caiman Spix	Caiman crocodilus	0	Undetermined	0	3	Yopal	Matapalo	Rainy	5.1215	-72.1065833	0	1	1	1
HE612	Reptiles	Reptilia	Crocodylia	Alligatoridae	Caiman Spix	Caiman crocodilus	0	Undetermined	0	3	Yopal	Matapalo	Rainy	5.1215	-72.1065833	0	1	1	1
HE613	Reptiles	Reptilia	Testudines	Testudinidae	Chelonoidis Fitzinger	Chelonoidys carbonara	0	Undetermined	0	3	Yopal	Matapalo	Rainy	5.1215	-72.1065833	0	1	1	1
HE614	Reptiles	Reptilia	Testudines	Testudinidae	Chelonoidis Fitzinger	Chelonoidys carbonara	0	Undetermined	0	3	Yopal	Matapalo	Rainy	5.1215	-72.1065833	0	1	1	1
HE615	Reptiles	Reptilia	Testudines	Testudinidae	Chelonoidis Fitzinger	Chelonoidys carbonara	0	Undetermined	0	3	Yopal	Matapalo	Rainy	5.1215	-72.1065833	0	1	1	1
HE616	Reptiles	Reptilia	Testudines	Testudinidae	Chelonoidis Fitzinger	Chelonoidys carbonara	0	Undetermined	0	3	Yopal	Matapalo	Rainy	5.1215	-72.1065833	0	1	1	1
HE617	Reptiles	Reptilia	Crocodylia	Alligatoridae	Caiman Spix	Caiman crocodilus	0	Undetermined	0	3	Yopal	Matapalo	Rainy	5.1215	-72.1065833	0	1	1	1
HE618	Reptiles	Reptilia	Crocodylia	Alligatoridae	Caiman Spix	Caiman crocodilus	0	Undetermined	0	3	Yopal	Matapalo	Rainy	5.1215	-72.1065833	0	1	0	1
HE619	Reptiles	Reptilia	Crocodylia	Alligatoridae	Caiman Spix	Caiman crocodilus	0	Undetermined	0	3	Yopal	Matapalo	Rainy	5.1215	-72.1065833	0	1	0	1
HE620	Reptiles	Reptilia	Crocodylia	Alligatoridae	Caiman Spix	Caiman crocodilus	0	Undetermined	0	3	Yopal	Matapalo	Rainy	5.1215	-72.1065833	0	1	1	1
HE621	Reptiles	Reptilia	Crocodylia	Alligatoridae	Caiman Spix	Caiman crocodilus	0	Undetermined	0	3	Yopal	Buenas tardes	Rainy	5.135800	-72.125067	0	1	1	1
HE622	Reptiles	Reptilia	Crocodylia	Alligatoridae	Caiman Spix	Caiman crocodilus	0	Undetermined	0	3	Yopal	Buenas tardes	Rainy	5.139500	-72.1335	0	1	1	1
HE623	Reptiles	Reptilia	Crocodylia	Alligatoridae	Caiman Spix	Caiman crocodilus	0	Undetermined	0	3	Yopal	Buenas tardes	Rainy	5.139500	-72.1335	0	1	1	1
HE624	Reptiles	Reptilia	Crocodylia	Alligatoridae	Caiman Spix	Caiman crocodilus	0	Undetermined	0	3	Yopal	Buenas tardes	Rainy	5.139500	-72.1335	0	1	1	1
HE625	Reptiles	Reptilia	Crocodylia	Alligatoridae	Caiman Spix	Caiman crocodilus	0	Undetermined	0	3	Yopal	Buenas tardes	Rainy	5.135800	-72.125067	0	1	1	1
HE626	Reptiles	Reptilia	Testudines	Podocnemididae	Podocnemis Wagler	Podocnemis vogli	0	Undetermined	0	3	Yopal	Buenas tardes	Rainy	5.139500	-72.1335	0	1	0	1
HE627	Reptiles	Reptilia	Testudines	Podocnemididae	Podocnemis Wagler	Podocnemis vogli	0	Undetermined	0	3	Yopal	Buenas tardes	Rainy	5.139500	-72.1335	0	1	1	1
HE628	Reptiles	Reptilia	Squamata	Iguanidae	Iguana Laurenti	Iguana iguana	0	Undetermined	0	3	Yopal	Matapalo	Rainy	5.126389	-72.111722	0	1	0	1
HE629	Reptiles	Reptilia	Squamata	Iguanidae	Iguana Laurenti	Iguana iguana	0	Undetermined	0	3	Yopal	Matapalo	Rainy	5.126389	-72.111722	0	1	1	1
HE630	Reptiles	Reptilia	Squamata	Iguanidae	Iguana Laurenti	Iguana iguana	0	Undetermined	0	3	Yopal	Matapalo	Rainy	5.126389	-72.111722	0	1	1	1
HE631	Reptiles	Reptilia	Squamata	Iguanidae	Iguana Laurenti	Iguana iguana	0	Undetermined	0	3	Yopal	Matapalo	Rainy	5.126389	-72.111722	0	1	1	1
HE632	Reptiles	Reptilia	Testudines	Testudinidae	Chelonoidis Fitzinger	Chelonoidys carbonara	0	Undetermined	0	3	Yopal	Matapalo	Rainy	5.126389	-72.111722	0	1	1	1
HE633	Reptiles	Reptilia	Squamata	Iguanidae	Iguana Laurenti	Iguana iguana	0	Undetermined	0	3	Yopal	Buenas tardes	Rainy	5.1353889	-72.12825	0	1	1	1
HE634	Reptiles	Reptilia	Testudines	Testudinidae	Chelonoidis Fitzinger	Chelonoidys carbonara	0	Undetermined	0	3	Yopal	Buenas tardes	Rainy	5.1247222	-72.1237222	0	1	1	1
HE636	Reptiles	Reptilia	Crocodylia	Alligatoridae	Caiman Spix	Caiman crocodilus	0	Undetermined	0	4	Paz de Ariporo	La carpeta	Dry	5.9536389	-79.496944	0	0	1	0
HE637	Reptiles	Reptilia	Testudines	Podocnemididae	Podocnemis Wagler	Podocnemis vogli	0	Undetermined	0	4	Paz de Ariporo	La carpeta	Dry	5.9536389	-79.496944	0	1	0	1
HE638	Reptiles	Reptilia	Testudines	Podocnemididae	Podocnemis Wagler	Podocnemis vogli	0	Undetermined	0	4	Paz de Ariporo	La carpeta	Dry	5.9536389	-79.496944	0	1	1	1
HE639	Reptiles	Reptilia	Crocodylia	Alligatoridae	Caiman Spix	Caiman crocodilus	0	Undetermined	0	4	Paz de Ariporo	La carpeta	Dry	5.9536389	-79.496944	0	1	1	1
HE640	Reptiles	Reptilia	Crocodylia	Alligatoridae	Caiman Spix	Caiman crocodilus	0	Undetermined	0	4	Paz de Ariporo	La carpeta	Dry	5.9536389	-79.496944	0	1	1	1
HE641	Reptiles	Reptilia	Crocodylia	Alligatoridae	Caiman Spix	Caiman crocodilus	0	Undetermined	0	4	Paz de Ariporo	La carpeta	Dry	5.9536389	-79.496944	0	1	1	1
HE642	Reptiles	Reptilia	Crocodylia	Alligatoridae	Caiman Spix	Caiman crocodilus	0	Undetermined	0	4	Paz de Ariporo	La carpeta	Dry	5.9536389	-79.496944	0	1	1	1
HE643	Reptiles	Reptilia	Crocodylia	Alligatoridae	Caiman Spix	Caiman crocodilus	0	Undetermined	0	4	Paz de Ariporo	La carpeta	Dry	5.9536389	-79.496944	0	1	1	1
HE644	Reptiles	Reptilia	Squamata	Iguanidae	Iguana Laurenti	Iguana iguana	0	Undetermined	0	4	Paz de Ariporo	La carpeta	Dry	5.9536389	-79.496944	0	1	1	1
HE645	Reptiles	Reptilia	Crocodylia	Alligatoridae	Caiman Spix	Caiman crocodilus	0	Undetermined	0	4	Paz de Ariporo	La carpeta	Dry	5.9536389	-79.496944	0	1	1	1
HE646	Reptiles	Reptilia	Crocodylia	Alligatoridae	Caiman Spix	Caiman crocodilus	0	Undetermined	0	4	Paz de Ariporo	La carpeta	Dry	5.9536389	-79.496944	0	1	1	1
HE648	Reptiles	Reptilia	Crocodylia	Alligatoridae	Caiman Spix	Caiman crocodilus	0	Undetermined	0	4	Paz de Ariporo	La carpeta	Dry	5.9536389	-79.496944	0	1	1	1
HE649	Reptiles	Reptilia	Crocodylia	Alligatoridae	Caiman Spix	Caiman crocodilus	0	Undetermined	0	4	Paz de Ariporo	La carpeta	Dry	5.9536389	-79.496944	0	1	1	1
HE650	Reptiles	Reptilia	Crocodylia	Alligatoridae	Caiman Spix	Caiman crocodilus	0	Undetermined	0	4	Paz de Ariporo	La carpeta	Dry	5.9536389	-79.496944	0	1	0	1
HE651	Reptiles	Reptilia	Squamata	Iguanidae	Iguana Laurenti	Iguana iguana	0	Undetermined	0	4	Paz de Ariporo	La carpeta	Dry	5.9536389	-79.496944	0	1	0	1
HE652	Reptiles	Reptilia	Crocodylia	Alligatoridae	Caiman Spix	Caiman crocodilus	0	Undetermined	0	4	Paz de Ariporo	La carpeta	Dry	5.9536389	-79.496944	0	1	1	1
HE653	Reptiles	Reptilia	Crocodylia	Alligatoridae	Caiman Spix	Caiman crocodilus	0	Undetermined	0	4	Paz de Ariporo	La carpeta	Dry	5.9536389	-79.496944	0	1	1	1
HE654	Reptiles	Reptilia	Testudines	Podocnemididae	Podocnemis Wagler	Podocnemis vogli	0	Undetermined	0	4	Paz de Ariporo	La carpeta	Dry	5.9536389	-79.496944	0	1	0	1
HE655	Reptiles	Reptilia	Crocodylia	Alligatoridae	Caiman Spix	Caiman crocodilus	0	Undetermined	0	4	Paz de Ariporo	La carpeta	Dry	5.9536389	-79.496944	0	1	1	1
HE656	Reptiles	Reptilia	Crocodylia	Alligatoridae	Caiman Spix	Caiman crocodilus	0	Undetermined	1	4	Paz de Ariporo	La carpeta	Dry	5.9536389	-79.496944	0	1	1	1
HE657	Reptiles	Reptilia	Crocodylia	Alligatoridae	Caiman Spix	Caiman crocodilus	0	Undetermined	0	4	Paz de Ariporo	La carpeta	Dry	5.9536389	-79.496944	0	1	1	1
HE658	Reptiles	Reptilia	Crocodylia	Alligatoridae	Caiman Spix	Caiman crocodilus	0	Undetermined	0	4	Paz de Ariporo	La carpeta	Dry	5.9536389	-79.496944	0	1	1	1
HE659	Reptiles	Reptilia	Crocodylia	Alligatoridae	Caiman Spix	Caiman crocodilus	0	Undetermined	0	4	Paz de Ariporo	La carpeta	Dry	5.9536389	-79.496944	0	1	1	1
HE660	Reptiles	Reptilia	Crocodylia	Alligatoridae	Caiman Spix	Caiman crocodilus	0	Undetermined	0	4	Paz de Ariporo	La carpeta	Dry	5.9536389	-79.496944	0	1	1	1
HE661	Reptiles	Reptilia	Crocodylia	Alligatoridae	Caiman Spix	Caiman crocodilus	0	Undetermined	0	4	Paz de Ariporo	La carpeta	Dry	5.9536389	-79.496944	0	1	1	1
HE662	Reptiles	Reptilia	Crocodylia	Alligatoridae	Caiman Spix	Caiman crocodilus	0	Undetermined	0	4	Paz de Ariporo	La carpeta	Dry	5.9536389	-79.496944	0	1	1	1
HE663	Reptiles	Reptilia	Crocodylia	Alligatoridae	Caiman Spix	Caiman crocodilus	0	Undetermined	0	4	Paz de Ariporo	La carpeta	Dry	5.9536389	-79.496944	0	1	1	1
HE664	Reptiles	Reptilia	Crocodylia	Alligatoridae	Caiman Spix	Caiman crocodilus	0	Undetermined	0	4	Paz de Ariporo	La carpeta	Dry	5.9536389	-79.496944	0	1	1	1
HE665	Reptiles	Reptilia	Testudines	Podocnemididae	Podocnemis Wagler	Podocnemis vogli	0	Undetermined	0	4	Paz de Ariporo	La carpeta	Dry	5.9536389	-79.496944	0	1	1	1
HE666	Reptiles	Reptilia	Testudines	Podocnemididae	Podocnemis Wagler	Podocnemis vogli	0	Undetermined	0	4	Paz de Ariporo	La carpeta	Dry	5.9536389	-79.496944	0	1	1	1
HE667	Reptiles	Reptilia	Testudines	Podocnemididae	Podocnemis Wagler	Podocnemis vogli	0	Undetermined	0	4	Paz de Ariporo	La carpeta	Dry	5.9536389	-79.496944	0	1	1	1
HE668	Reptiles	Reptilia	Testudines	Podocnemididae	Podocnemis Wagler	Podocnemis vogli	0	Undetermined	0	4	Paz de Ariporo	La carpeta	Dry	5.9536389	-79.496944	0	1	1	1
HE669	Reptiles	Reptilia	Squamata	Teiidae	Tupinambis Daudin	Tupinambis teguixin	0	Undetermined	0	4	Paz de Ariporo	La carpeta	Dry	5.9536389	-79.496944	0	1	1	1
HE670	Reptiles	Reptilia	Crocodylia	Alligatoridae	Caiman Spix	Caiman crocodilus	0	Undetermined	0	4	Paz de Ariporo	La carpeta	Dry	5.9536389	-79.496944	0	1	1	1
HE671	Reptiles	Reptilia	Crocodylia	Alligatoridae	Caiman Spix	Caiman crocodilus	0	Undetermined	0	4	Paz de Ariporo	La carpeta	Dry	5.9536389	-79.496944	0	1	1	1
HE672	Reptiles	Reptilia	Testudines	Podocnemididae	Podocnemis Wagler	Podocnemis vogli	0	Undetermined	0	4	Paz de Ariporo	La carpeta	Dry	5.9536389	-79.496944	0	1	0	1
HE673	Reptiles	Reptilia	Testudines	Podocnemididae	Podocnemis Wagler	Podocnemis vogli	0	Undetermined	0	4	Paz de Ariporo	La carpeta	Dry	5.9536389	-79.496944	0	1	0	1
HE674	Reptiles	Reptilia	Testudines	Podocnemididae	Podocnemis Wagler	Podocnemis vogli	0	Undetermined	0	4	Paz de Ariporo	La carpeta	Dry	5.9536389	-79.496944	0	1	0	1
HE675	Reptiles	Reptilia	Testudines	Podocnemididae	Podocnemis Wagler	Podocnemis vogli	0	Undetermined	0	4	Paz de Ariporo	La carpeta	Dry	5.9536389	-79.496944	0	1	0	1
HE676	Reptiles	Reptilia	Testudines	Podocnemididae	Podocnemis Wagler	Podocnemis vogli	0	Undetermined	0	4	Paz de Ariporo	La carpeta	Dry	5.9536389	-79.496944	0	1	0	1
HE677	Reptiles	Reptilia	Crocodylia	Alligatoridae	Caiman Spix	Caiman crocodilus	0	Undetermined	0	4	Paz de Ariporo	La carpeta	Dry	5.9536389	-79.496944	0	1	1	1
HE678	Reptiles	Reptilia	Testudines	Podocnemididae	Podocnemis Wagler	Podocnemis vogli	0	Undetermined	0	4	Paz de Ariporo	La carpeta	Dry	5.9536389	-79.496944	0	1	1	1
HE679	Reptiles	Reptilia	Testudines	Podocnemididae	Podocnemis Wagler	Podocnemis vogli	0	Undetermined	0	4	Paz de Ariporo	La carpeta	Dry	5.9536389	-79.496944	0	1	1	1
HE680	Reptiles	Reptilia	Testudines	Podocnemididae	Podocnemis Wagler	Podocnemis vogli	0	Undetermined	0	4	Paz de Ariporo	La carpeta	Dry	5.9536389	-79.496944	0	1	1	1
HE681	Reptiles	Reptilia	Testudines	Podocnemididae	Podocnemis Wagler	Podocnemis vogli	0	Undetermined	0	4	Paz de Ariporo	La carpeta	Dry	5.9536389	-79.496944	0	1	1	1
HE682	Reptiles	Reptilia	Testudines	Podocnemididae	Podocnemis Wagler	Podocnemis vogli	0	Undetermined	0	4	Paz de Ariporo	La carpeta	Dry	5.9536389	-79.496944	0	1	1	1
HE683	Reptiles	Reptilia	Testudines	Podocnemididae	Podocnemis Wagler	Podocnemis vogli	0	Undetermined	0	4	Paz de Ariporo	La carpeta	Dry	5.9536389	-79.496944	0	1	1	1
HE684	Reptiles	Reptilia	Testudines	Podocnemididae	Podocnemis Wagler	Podocnemis vogli	0	Undetermined	0	4	Paz de Ariporo	La carpeta	Dry	5.9536389	-79.496944	0	1	1	1
HE685	Reptiles	Reptilia	Testudines	Podocnemididae	Podocnemis Wagler	Podocnemis vogli	0	Undetermined	0	4	Paz de Ariporo	La carpeta	Dry	5.9536389	-79.496944	0	1	1	1
HE686	Reptiles	Reptilia	Testudines	Podocnemididae	Podocnemis Wagler	Podocnemis vogli	0	Undetermined	0	4	Paz de Ariporo	La carpeta	Dry	5.9536389	-79.496944	0	1	1	1
HE687	Reptiles	Reptilia	Testudines	Podocnemididae	Podocnemis Wagler	Podocnemis vogli	0	Undetermined	0	4	Paz de Ariporo	La carpeta	Dry	5.9536389	-79.496944	0	1	1	1
HE688	Reptiles	Reptilia	Testudines	Podocnemididae	Podocnemis Wagler	Podocnemis vogli	0	Undetermined	0	4	Paz de Ariporo	La carpeta	Dry	5.9536389	-79.496944	0	1	1	1
HE689	Reptiles	Reptilia	Testudines	Podocnemididae	Podocnemis Wagler	Podocnemis vogli	0	Undetermined	0	4	Paz de Ariporo	La carpeta	Dry	5.9536389	-79.496944	0	1	1	1
HE690	Reptiles	Reptilia	Testudines	Podocnemididae	Podocnemis Wagler	Podocnemis vogli	0	Undetermined	0	4	Paz de Ariporo	La carpeta	Dry	5.9536389	-79.496944	0	1	1	1
HE691	Reptiles	Reptilia	Testudines	Podocnemididae	Podocnemis Wagler	Podocnemis vogli	0	Undetermined	0	4	Paz de Ariporo	La carpeta	Dry	5.9536389	-79.496944	0	1	1	1
HE692	Reptiles	Reptilia	Testudines	Podocnemididae	Podocnemis Wagler	Podocnemis vogli	0	Undetermined	0	4	Paz de Ariporo	La carpeta	Dry	5.9536389	-79.496944	0	1	1	1
HE693	Reptiles	Reptilia	Testudines	Podocnemididae	Podocnemis Wagler	Podocnemis vogli	0	Undetermined	0	4	Paz de Ariporo	La carpeta	Dry	5.9536389	-79.496944	0	1	1	1
HE694	Reptiles	Reptilia	Testudines	Podocnemididae	Podocnemis Wagler	Podocnemis vogli	0	Undetermined	0	4	Paz de Ariporo	La carpeta	Dry	5.9536389	-79.496944	0	1	1	1
HE695	Reptiles	Reptilia	Testudines	Podocnemididae	Podocnemis Wagler	Podocnemis vogli	0	Undetermined	0	4	Paz de Ariporo	La carpeta	Dry	5.9536389	-79.496944	0	1	1	1
HE696	Reptiles	Reptilia	Testudines	Podocnemididae	Podocnemis Wagler	Podocnemis vogli	0	Undetermined	0	4	Paz de Ariporo	La carpeta	Dry	5.9536389	-79.496944	0	1	1	1
HE697	Reptiles	Reptilia	Testudines	Podocnemididae	Podocnemis Wagler	Podocnemis vogli	0	Undetermined	0	4	Paz de Ariporo	La carpeta	Dry	5.9536389	-79.496944	0	1	1	1
HE698	Reptiles	Reptilia	Testudines	Podocnemididae	Podocnemis Wagler	Podocnemis vogli	0	Undetermined	0	4	Paz de Ariporo	La carpeta	Dry	5.9536389	-79.496944	0	1	1	1
HE699	Reptiles	Reptilia	Testudines	Podocnemididae	Podocnemis Wagler	Podocnemis vogli	0	Undetermined	0	4	Paz de Ariporo	La carpeta	Dry	5.9536389	-79.496944	0	1	1	1
HE700	Reptiles	Reptilia	Testudines	Podocnemididae	Podocnemis Wagler	Podocnemis vogli	0	Undetermined	0	4	Paz de Ariporo	La carpeta	Dry	5.9536389	-79.496944	0	1	1	1
HE701	Reptiles	Reptilia	Testudines	Podocnemididae	Podocnemis Wagler	Podocnemis vogli	0	Undetermined	0	4	Paz de Ariporo	La carpeta	Dry	5.9536389	-79.496944	0	1	1	1
HE702	Reptiles	Reptilia	Testudines	Podocnemididae	Podocnemis Wagler	Podocnemis vogli	0	Undetermined	0	4	Paz de Ariporo	La carpeta	Dry	5.9536389	-79.496944	0	1	1	1
HE703	Reptiles	Reptilia	Testudines	Podocnemididae	Podocnemis Wagler	Podocnemis vogli	0	Undetermined	0	4	Paz de Ariporo	La carpeta	Dry	5.9536389	-79.496944	0	1	1	1
HE704	Reptiles	Reptilia	Testudines	Podocnemididae	Podocnemis Wagler	Podocnemis vogli	0	Undetermined	0	4	Paz de Ariporo	La carpeta	Dry	5.9536389	-79.496944	0	1	1	1
HE705	Reptiles	Reptilia	Testudines	Podocnemididae	Podocnemis Wagler	Podocnemis vogli	0	Undetermined	0	4	Paz de Ariporo	La carpeta	Dry	5.9536389	-79.496944	0	1	1	1
HE706	Reptiles	Reptilia	Testudines	Podocnemididae	Podocnemis Wagler	Podocnemis vogli	0	Undetermined	0	4	Paz de Ariporo	La carpeta	Dry	5.9536389	-79.496944	0	1	0	1
HE707	Reptiles	Reptilia	Testudines	Podocnemididae	Podocnemis Wagler	Podocnemis vogli	0	Undetermined	0	4	Paz de Ariporo	La carpeta	Dry	5.9536389	-79.496944	0	1	0	1
HE708	Reptiles	Reptilia	Testudines	Podocnemididae	Podocnemis Wagler	Podocnemis vogli	0	Undetermined	0	4	Paz de Ariporo	La carpeta	Dry	5.9536389	-79.496944	0	1	1	1
HE709	Reptiles	Reptilia	Testudines	Testudinidae	Chelonoidis Fitzinger	Chelonoidys carbonara	0	Undetermined	0	4	Paz de Ariporo	La carpeta	Dry	5.9536389	-79.496944	0	1	1	1
HE710	Reptiles	Reptilia	Testudines	Testudinidae	Chelonoidis Fitzinger	Chelonoidys carbonara	0	Undetermined	0	4	Paz de Ariporo	La carpeta	Dry	5.9536389	-79.496944	0	1	1	1
HE711	Reptiles	Reptilia	Crocodylia	Alligatoridae	Caiman Spix	Caiman crocodilus	0	Undetermined	0	4	Paz de Ariporo	La carpeta	Dry	5.9536389	-79.496944	0	1	1	1
HE712	Reptiles	Reptilia	Crocodylia	Alligatoridae	Caiman Spix	Caiman crocodilus	0	Undetermined	0	4	Paz de Ariporo	La carpeta	Dry	5.9536389	-79.496944	0	1	1	1
HE713	Reptiles	Reptilia	Squamata	Teiidae	Tupinambis Daudin	Tupinambis teguixin	0	Undetermined	0	4	Paz de Ariporo	La carpeta	Dry	5.9536389	-79.496944	0	1	1	1
HE714	Reptiles	Reptilia	Squamata	Teiidae	Tupinambis Daudin	Tupinambis teguixin	0	Undetermined	0	4	Paz de Ariporo	La carpeta	Dry	5.9536389	-79.496944	0	1	1	1
HE715	Reptiles	Reptilia	Crocodylia	Alligatoridae	Caiman Spix	Caiman crocodilus	0	Undetermined	0	4	Paz de Ariporo	La carpeta	Dry	5.9536389	-79.496944	0	1	1	1
HE716	Reptiles	Reptilia	Squamata	Iguanidae	Iguana Laurenti	Iguana iguana	0	Undetermined	0	4	Paz de Ariporo	La carpeta	Dry	5.9536389	-79.496944	0	1	1	1
HE717	Reptiles	Reptilia	Squamata	Iguanidae	Iguana Laurenti	Iguana iguana	0	Undetermined	0	4	Paz de Ariporo	La carpeta	Dry	5.9536389	-79.496944	0	1	1	1
HE718	Reptiles	Reptilia	Squamata	Iguanidae	Iguana Laurenti	Iguana iguana	0	Undetermined	0	4	Paz de Ariporo	La carpeta	Dry	5.9536389	-79.496944	0	1	0	1
HE719	Reptiles	Reptilia	Squamata	Iguanidae	Iguana Laurenti	Iguana iguana	0	Undetermined	0	4	Paz de Ariporo	La carpeta	Dry	5.9536389	-79.496944	0	1	1	1
HE720	Reptiles	Reptilia	Squamata	Iguanidae	Iguana Laurenti	Iguana iguana	0	Undetermined	0	4	Paz de Ariporo	La carpeta	Dry	5.9536389	-79.496944	0	1	0	1
HE721	Reptiles	Reptilia	Squamata	Iguanidae	Iguana Laurenti	Iguana iguana	0	Undetermined	0	4	Paz de Ariporo	La carpeta	Dry	5.9536389	-79.496944	0	1	0	1
HE722	Reptiles	Reptilia	Testudines	Testudinidae	Chelonoidis Fitzinger	Chelonoidys carbonara	0	Undetermined	0	4	Paz de Ariporo	La carpeta	Dry	5.9536389	-79.496944	0	1	1	1
HE723	Reptiles	Reptilia	Squamata	Iguanidae	Iguana Laurenti	Iguana iguana	0	Undetermined	0	4	Paz de Ariporo	La carpeta	Dry	5.9536389	-79.496944	0	1	1	1
HE724	Reptiles	Reptilia	Squamata	Teiidae	Tupinambis Daudin	Tupinambis teguixin	0	Undetermined	0	4	Paz de Ariporo	La carpeta	Dry	5.9536389	-79.496944	0	1	1	1
HE725	Reptiles	Reptilia	Squamata	Iguanidae	Iguana Laurenti	Iguana iguana	0	Undetermined	0	4	Paz de Ariporo	La carpeta	Dry	5.9536389	-79.496944	0	1	1	1
HE726	Reptiles	Reptilia	Squamata	Iguanidae	Iguana Laurenti	Iguana iguana	0	Undetermined	0	4	Paz de Ariporo	La carpeta	Dry	5.9536389	-79.496944	0	1	0	1
HE727	Reptiles	Reptilia	Squamata	Iguanidae	Iguana Laurenti	Iguana iguana	0	Undetermined	0	4	Paz de Ariporo	La carpeta	Dry	5.9536389	-79.496944	0	1	1	1
HE728	Reptiles	Reptilia	Squamata	Iguanidae	Iguana Laurenti	Iguana iguana	0	Undetermined	0	4	Paz de Ariporo	La carpeta	Dry	5.9536389	-79.496944	0	1	0	1
HE729	Reptiles	Reptilia	Crocodylia	Alligatoridae	Caiman Spix	Caiman crocodilus	0	Undetermined	0	4	Paz de Ariporo	La carpeta	Dry	5.9536389	-79.496944	0	1	1	1
HE730	Reptiles	Reptilia	Crocodylia	Alligatoridae	Caiman Spix	Caiman crocodilus	0	Undetermined	0	4	Paz de Ariporo	La carpeta	Dry	5.9536389	-79.496944	0	1	1	1
HE731	Reptiles	Reptilia	Squamata	Iguanidae	Iguana Laurenti	Iguana iguana	0	Undetermined	0	4	Paz de Ariporo	La carpeta	Dry	5.9536389	-79.496944	0	1	1	1
HE732	Reptiles	Reptilia	Crocodylia	Alligatoridae	Caiman Spix	Caiman crocodilus	0	Undetermined	0	4	Paz de Ariporo	La carpeta	Dry	5.9536389	-79.496944	0	1	1	1
HE733	Reptiles	Reptilia	Crocodylia	Alligatoridae	Caiman Spix	Caiman crocodilus	0	Undetermined	0	4	Paz de Ariporo	La carpeta	Dry	5.9536389	-79.496944	0	1	1	1
HE734	Reptiles	Reptilia	Crocodylia	Alligatoridae	Caiman Spix	Caiman crocodilus	0	Undetermined	0	4	Paz de Ariporo	La carpeta	Dry	5.9536389	-79.496944	0	1	1	1
HE735	Reptiles	Reptilia	Testudines	Podocnemididae	Podocnemis Wagler	Podocnemis vogli	0	Undetermined	0	4	Yopal	Finca la virgen	Dry	5.2245556	-72.1125	0	1	1	1
HE736	Reptiles	Reptilia	Testudines	Podocnemididae	Podocnemis Wagler	Podocnemis vogli	0	Undetermined	0	4	Yopal	Finca la virgen	Dry	5.2245556	-72.1125	0	1	1	1
HE737	Reptiles	Reptilia	Testudines	Podocnemididae	Podocnemis Wagler	Podocnemis vogli	0	Undetermined	0	4	Yopal	Finca la virgen	Dry	5.2245556	-72.1125	0	1	1	1
HE738	Reptiles	Reptilia	Testudines	Podocnemididae	Podocnemis Wagler	Podocnemis vogli	0	Undetermined	0	4	Yopal	Finca la virgen	Dry	5.2245556	-72.1125	0	1	1	1
HE739	Reptiles	Reptilia	Crocodylia	Alligatoridae	Caiman Spix	Caiman crocodilus	0	Undetermined	0	4	Yopal	Finca la virgen	Dry	5.2245556	-72.1125	0	1	1	1
HE740	Reptiles	Reptilia	Crocodylia	Alligatoridae	Caiman Spix	Caiman crocodilus	0	Undetermined	0	4	Yopal	Finca la virgen	Dry	5.2245556	-72.1125	0	1	1	1
HE741	Reptiles	Reptilia	Crocodylia	Alligatoridae	Caiman Spix	Caiman crocodilus	0	Undetermined	0	4	Yopal	Finca la virgen	Dry	5.2245556	-72.1125	0	1	1	1
HE742	Reptiles	Reptilia	Crocodylia	Alligatoridae	Caiman Spix	Caiman crocodilus	0	Undetermined	0	4	Yopal	Finca la virgen	Dry	5.2245556	-72.1125	0	1	1	1
HE743	Reptiles	Reptilia	Crocodylia	Alligatoridae	Caiman Spix	Caiman crocodilus	0	Undetermined	0	4	Yopal	Finca la virgen	Dry	5.2245556	-72.1125	0	1	1	1
HE744	Reptiles	Reptilia	Crocodylia	Alligatoridae	Caiman Spix	Caiman crocodilus	0	Undetermined	0	4	Yopal	Finca la virgen	Dry	5.2245556	-72.1125	0	1	1	1
HE745	Reptiles	Reptilia	Crocodylia	Alligatoridae	Caiman Spix	Caiman crocodilus	0	Undetermined	0	4	Yopal	Finca la virgen	Dry	5.2245556	-72.1125	0	1	1	1
HE746	Reptiles	Reptilia	Crocodylia	Alligatoridae	Caiman Spix	Caiman crocodilus	0	Undetermined	0	4	Yopal	Finca la virgen	Dry	5.2245556	-72.1125	0	1	1	1
HE748	Reptiles	Reptilia	Testudines	Testudinidae	Chelonoidis Fitzinger	Chelonoidys carbonara	0	Undetermined	0	4	Yopal	Finca la virgen	Dry	5.2245556	-72.1125	0	1	1	1
HE749	Reptiles	Reptilia	Testudines	Testudinidae	Chelonoidis Fitzinger	Chelonoidys carbonara	0	Undetermined	0	4	Yopal	Finca la virgen	Dry	5.2245556	-72.1125	0	1	1	1
HE750	Reptiles	Reptilia	Crocodylia	Alligatoridae	Caiman Spix	Caiman crocodilus	0	Undetermined	0	4	Yopal	Finca la virgen	Dry	5.2245556	-72.1125	0	1	1	1
HE751	Reptiles	Reptilia	Testudines	Testudinidae	Chelonoidis Fitzinger	Chelonoidys carbonara	0	Undetermined	0	4	Yopal	Finca la virgen	Dry	5.2245556	-72.1125	0	1	1	1
HE752	Reptiles	Reptilia	Squamata	Iguanidae	Iguana Laurenti	Iguana iguana	0	Undetermined	0	4	Yopal	Finca la virgen	Dry	5.2245556	-72.1125	0	1	1	1
HE753	Reptiles	Reptilia	Testudines	Testudinidae	Chelonoidis Fitzinger	Chelonoidys carbonara	0	Undetermined	0	4	Yopal	Finca la virgen	Dry	5.2245556	-72.1125	0	1	1	1
HE754	Reptiles	Reptilia	Crocodylia	Alligatoridae	Caiman Spix	Caiman crocodilus	0	Undetermined	0	4	Yopal	Finca la virgen	Dry	5.2245556	-72.1125	0	1	1	1
HE755	Reptiles	Reptilia	Crocodylia	Alligatoridae	Caiman Spix	Caiman crocodilus	0	Undetermined	1	4	Yopal	Finca la virgen	Dry	5.2245556	-72.1125	0	1	1	1
HE756	Reptiles	Reptilia	Crocodylia	Alligatoridae	Caiman Spix	Caiman crocodilus	0	Undetermined	0	4	Yopal	Finca la virgen	Dry	5.2245556	-72.1125	0	1	1	1
HE757	Reptiles	Reptilia	Crocodylia	Alligatoridae	Caiman Spix	Caiman crocodilus	0	Undetermined	1	4	Yopal	Finca la virgen	Dry	5.2245556	-72.1125	0	1	1	1
HE758	Reptiles	Reptilia	Crocodylia	Alligatoridae	Caiman Spix	Caiman crocodilus	0	Undetermined	0	4	Yopal	Finca la virgen	Dry	5.2245556	-72.1125	0	1	1	1
HE759	Reptiles	Reptilia	Crocodylia	Alligatoridae	Caiman Spix	Caiman crocodilus	0	Undetermined	0	4	Yopal	Finca la virgen	Dry	5.2245556	-72.1125	0	1	1	1
HE760	Reptiles	Reptilia	Crocodylia	Alligatoridae	Caiman Spix	Caiman crocodilus	0	Undetermined	0	4	Yopal	Finca la virgen	Dry	5.2245556	-72.1125	0	1	1	1
HE761	Reptiles	Reptilia	Crocodylia	Alligatoridae	Caiman Spix	Caiman crocodilus	0	Undetermined	0	4	Yopal	Finca la virgen	Dry	5.2245556	-72.1125	0	1	1	1
HE762	Reptiles	Reptilia	Crocodylia	Alligatoridae	Caiman Spix	Caiman crocodilus	0	Undetermined	0	4	Yopal	Finca la virgen	Dry	5.2245556	-72.1125	0	1	1	1
HE763	Reptiles	Reptilia	Crocodylia	Alligatoridae	Caiman Spix	Caiman crocodilus	0	Undetermined	1	4	Yopal	Finca la virgen	Dry	5.2245556	-72.1125	0	1	1	1
HE764	Reptiles	Reptilia	Crocodylia	Alligatoridae	Caiman Spix	Caiman crocodilus	0	Undetermined	0	4	Yopal	Finca la virgen	Dry	5.2245556	-72.1125	0	1	1	1
HE765	Reptiles	Reptilia	Crocodylia	Alligatoridae	Caiman Spix	Caiman crocodilus	0	Undetermined	0	4	Yopal	Finca la virgen	Dry	5.2245556	-72.1125	0	1	1	1
HE766	Reptiles	Reptilia	Testudines	Testudinidae	Chelonoidis Fitzinger	Chelonoidys carbonara	0	Undetermined	0	4	Yopal	Finca la virgen	Dry	5.2245556	-72.1125	0	1	1	1
HE767	Reptiles	Reptilia	Testudines	Testudinidae	Chelonoidis Fitzinger	Chelonoidys carbonara	0	Undetermined	0	4	Yopal	Finca la virgen	Dry	5.2245556	-72.1125	0	1	1	1
HE768	Reptiles	Reptilia	Testudines	Testudinidae	Chelonoidis Fitzinger	Chelonoidys carbonara	0	Undetermined	0	4	Yopal	Finca la virgen	Dry	5.2245556	-72.1125	0	1	1	1
HE769	Reptiles	Reptilia	Testudines	Testudinidae	Chelonoidis Fitzinger	Chelonoidys carbonara	0	Undetermined	0	4	Yopal	Finca la virgen	Dry	5.2245556	-72.1125	0	1	1	1
HE770	Reptiles	Reptilia	Testudines	Testudinidae	Chelonoidis Fitzinger	Chelonoidys carbonara	0	Undetermined	0	4	Yopal	Finca la virgen	Dry	5.2245556	-72.1125	0	1	1	1
HE771	Reptiles	Reptilia	Crocodylia	Alligatoridae	Caiman Spix	Caiman crocodilus	0	Undetermined	0	4	Yopal	Finca la virgen	Dry	5.2245556	-72.1125	0	1	1	1
HE772	Reptiles	Reptilia	Crocodylia	Alligatoridae	Caiman Spix	Caiman crocodilus	0	Undetermined	0	4	Yopal	Finca la virgen	Dry	5.2245556	-72.1125	0	1	1	1
HE773	Reptiles	Reptilia	Crocodylia	Alligatoridae	Caiman Spix	Caiman crocodilus	0	Undetermined	0	4	Yopal	Finca la virgen	Dry	5.2245556	-72.1125	0	1	1	1
HE774	Reptiles	Reptilia	Testudines	Testudinidae	Chelonoidis Fitzinger	Chelonoidys carbonara	0	Undetermined	0	4	Yopal	Finca la virgen	Dry	5.2245556	-72.1125	0	1	1	1
HE775	Reptiles	Reptilia	Squamata	Iguanidae	Iguana Laurenti	Iguana iguana	0	Undetermined	0	4	Yopal	Finca la virgen	Dry	5.2245556	-72.1125	0	1	1	1
HE776	Reptiles	Reptilia	Squamata	Iguanidae	Iguana Laurenti	Iguana iguana	0	Undetermined	0	4	Yopal	Finca la virgen	Dry	5.2245556	-72.1125	0	1	1	1
HE777	Reptiles	Reptilia	Squamata	Iguanidae	Iguana Laurenti	Iguana iguana	0	Undetermined	0	4	Yopal	Finca la virgen	Dry	5.2245556	-72.1125	0	1	1	1
HE778	Reptiles	Reptilia	Squamata	Iguanidae	Iguana Laurenti	Iguana iguana	0	Undetermined	0	4	Yopal	Finca la virgen	Dry	5.2245556	-72.1125	0	1	1	1
HE779	Reptiles	Reptilia	Squamata	Iguanidae	Iguana Laurenti	Iguana iguana	0	Undetermined	0	4	Yopal	Finca la virgen	Dry	5.2245556	-72.1125	0	1	1	1
HE780	Reptiles	Reptilia	Squamata	Iguanidae	Iguana Laurenti	Iguana iguana	0	Undetermined	0	4	Yopal	Finca la virgen	Dry	5.2245556	-72.1125	0	1	1	1
HE781	Reptiles	Reptilia	Squamata	Iguanidae	Iguana Laurenti	Iguana iguana	0	Undetermined	0	4	Yopal	Finca la virgen	Dry	5.2245556	-72.1125	0	1	1	1
HE782	Reptiles	Reptilia	Squamata	Iguanidae	Iguana Laurenti	Iguana iguana	0	Undetermined	0	4	Yopal	Finca la virgen	Dry	5.2245556	-72.1125	0	1	1	1
HE783	Reptiles	Reptilia	Squamata	Iguanidae	Iguana Laurenti	Iguana iguana	0	Undetermined	0	4	Yopal	Finca la virgen	Dry	5.2245556	-72.1125	0	1	1	1
HE784	Reptiles	Reptilia	Squamata	Iguanidae	Iguana Laurenti	Iguana iguana	0	Undetermined	0	4	Yopal	Finca la virgen	Dry	5.2245556	-72.1125	0	1	1	1
HE785	Reptiles	Reptilia	Squamata	Iguanidae	Iguana Laurenti	Iguana iguana	0	Undetermined	0	4	Yopal	Finca la virgen	Dry	5.2245556	-72.1125	0	1	1	1
HE786	Reptiles	Reptilia	Squamata	Iguanidae	Iguana Laurenti	Iguana iguana	0	Undetermined	0	4	Yopal	Finca la virgen	Dry	5.2245556	-72.1125	0	1	1	1
HE787	Reptiles	Reptilia	Squamata	Iguanidae	Iguana Laurenti	Iguana iguana	0	Undetermined	0	4	Yopal	Finca la virgen	Dry	5.2245556	-72.1125	0	1	1	1
HE788	Reptiles	Reptilia	Squamata	Iguanidae	Iguana Laurenti	Iguana iguana	0	Undetermined	0	4	Yopal	Finca la virgen	Dry	5.2245556	-72.1125	0	1	1	1
HE789	Reptiles	Reptilia	Squamata	Iguanidae	Iguana Laurenti	Iguana iguana	0	Undetermined	0	4	Yopal	Finca la virgen	Dry	5.2245556	-72.1125	0	1	1	1
HE790	Reptiles	Reptilia	Testudines	Podocnemididae	Podocnemis Wagler	Podocnemis vogli	0	Undetermined	0	4	Yopal	Finca la virgen	Dry	5.2245556	-72.1125	0	0	1	0
HE791	Reptiles	Reptilia	Testudines	Podocnemididae	Podocnemis Wagler	Podocnemis vogli	0	Undetermined	0	4	Yopal	Finca la virgen	Dry	5.2245556	-72.1125	0	1	1	1
HE792	Reptiles	Reptilia	Testudines	Podocnemididae	Podocnemis Wagler	Podocnemis vogli	0	Undetermined	0	4	Yopal	Finca la virgen	Dry	5.2245556	-72.1125	0	1	1	1
HE793	Reptiles	Reptilia	Testudines	Podocnemididae	Podocnemis Wagler	Podocnemis vogli	0	Undetermined	0	4	Yopal	Finca la virgen	Dry	5.2245556	-72.1125	0	1	1	1
HE794	Reptiles	Reptilia	Testudines	Podocnemididae	Podocnemis Wagler	Podocnemis vogli	0	Undetermined	0	4	Yopal	Finca la virgen	Dry	5.2245556	-72.1125	0	1	1	1
HE795	Reptiles	Reptilia	Testudines	Podocnemididae	Podocnemis Wagler	Podocnemis vogli	0	Undetermined	0	4	Yopal	Finca la virgen	Dry	5.2245556	-72.1125	0	1	1	1
HE796	Reptiles	Reptilia	Squamata	Iguanidae	Iguana Laurenti	Iguana iguana	0	Undetermined	0	4	Yopal	Finca la virgen	Dry	5.2245556	-72.1125	0	1	1	1
HE797	Reptiles	Reptilia	Squamata	Teiidae	Tupinambis Daudin	Tupinambis teguixin	0	Undetermined	0	4	Yopal	Finca la virgen	Dry	5.2245556	-72.1125	0	1	1	1
HE798	Reptiles	Reptilia	Crocodylia	Alligatoridae	Caiman Spix	Caiman crocodilus	0	Undetermined	0	4	Yopal	Finca la virgen	Dry	5.2245556	-72.1125	0	1	1	1
HE799	Reptiles	Reptilia	Crocodylia	Alligatoridae	Caiman Spix	Caiman crocodilus	0	Undetermined	0	4	Yopal	Finca la virgen	Dry	5.2245556	-72.1125	0	1	1	1
HE800	Reptiles	Reptilia	Crocodylia	Alligatoridae	Caiman Spix	Caiman crocodilus	0	Undetermined	0	4	Yopal	Finca la virgen	Dry	5.2245556	-72.1125	0	1	1	1
HE801	Reptiles	Reptilia	Crocodylia	Alligatoridae	Caiman Spix	Caiman crocodilus	0	Undetermined	0	4	Yopal	Finca la virgen	Dry	5.2245556	-72.1125	0	1	1	1
HE803	Reptiles	Reptilia	Testudines	Podocnemididae	Podocnemis Wagler	Podocnemis vogli	0	Undetermined	0	4	Yopal	Finca la virgen	Dry	5.2245556	-72.1125	0	1	1	1
HE804	Reptiles	Reptilia	Testudines	Podocnemididae	Podocnemis Wagler	Podocnemis vogli	0	Undetermined	0	4	Yopal	Finca la virgen	Dry	5.2245556	-72.1125	0	1	1	1
HE805	Reptiles	Reptilia	Testudines	Podocnemididae	Podocnemis Wagler	Podocnemis vogli	0	Undetermined	0	4	Yopal	Finca la virgen	Dry	5.2245556	-72.1125	0	1	1	1
HE806	Reptiles	Reptilia	Testudines	Podocnemididae	Podocnemis Wagler	Podocnemis vogli	0	Undetermined	0	4	Yopal	Finca la virgen	Dry	5.2245556	-72.1125	0	1	1	1
HE807	Reptiles	Reptilia	Testudines	Podocnemididae	Podocnemis Wagler	Podocnemis vogli	0	Undetermined	0	4	Yopal	Finca la virgen	Dry	5.2245556	-72.1125	0	1	1	1
HE808	Reptiles	Reptilia	Testudines	Podocnemididae	Podocnemis Wagler	Podocnemis vogli	0	Undetermined	0	4	Yopal	Finca la virgen	Dry	5.2245556	-72.1125	0	1	1	1
HE809	Reptiles	Reptilia	Testudines	Podocnemididae	Podocnemis Wagler	Podocnemis vogli	0	Undetermined	0	4	Yopal	Finca la virgen	Dry	5.2245556	-72.1125	0	1	1	1
HE810	Reptiles	Reptilia	Testudines	Podocnemididae	Podocnemis Wagler	Podocnemis vogli	0	Undetermined	0	4	Yopal	Finca la virgen	Dry	5.2245556	-72.1125	0	1	1	1
HE811	Reptiles	Reptilia	Crocodylia	Alligatoridae	Caiman Spix	Caiman crocodilus	0	Undetermined	0	4	Yopal	Finca la virgen	Dry	5.2245556	-72.1125	0	1	1	1
HE812	Reptiles	Reptilia	Testudines	Podocnemididae	Podocnemis Wagler	Podocnemis vogli	0	Undetermined	0	4	Yopal	Finca la virgen	Dry	5.2245556	-72.1125	0	1	1	1
HE813	Reptiles	Reptilia	Testudines	Podocnemididae	Podocnemis Wagler	Podocnemis vogli	0	Undetermined	0	4	Yopal	Finca la virgen	Dry	5.2245556	-72.1125	0	1	1	1
HE814	Reptiles	Reptilia	Testudines	Podocnemididae	Podocnemis Wagler	Podocnemis vogli	0	Undetermined	0	4	Yopal	Finca la virgen	Dry	5.2245556	-72.1125	0	1	1	1
HE815	Reptiles	Reptilia	Testudines	Podocnemididae	Podocnemis Wagler	Podocnemis vogli	0	Undetermined	0	4	Yopal	Finca la virgen	Dry	5.2245556	-72.1125	0	1	1	1
HE816	Reptiles	Reptilia	Testudines	Podocnemididae	Podocnemis Wagler	Podocnemis vogli	0	Undetermined	0	4	Yopal	Finca la virgen	Dry	5.2245556	-72.1125	0	1	1	1
HE817	Reptiles	Reptilia	Testudines	Podocnemididae	Podocnemis Wagler	Podocnemis vogli	0	Undetermined	0	4	Yopal	Finca la virgen	Dry	5.2245556	-72.1125	0	1	1	1
HE818	Reptiles	Reptilia	Testudines	Podocnemididae	Podocnemis Wagler	Podocnemis vogli	0	Undetermined	0	4	Yopal	Finca la virgen	Dry	5.2245556	-72.1125	0	1	1	1
HE819	Reptiles	Reptilia	Testudines	Podocnemididae	Podocnemis Wagler	Podocnemis vogli	0	Undetermined	0	4	Yopal	Finca la virgen	Dry	5.2245556	-72.1125	0	1	1	1
HE820	Reptiles	Reptilia	Testudines	Podocnemididae	Podocnemis Wagler	Podocnemis vogli	0	Undetermined	0	4	Yopal	Finca la virgen	Dry	5.2245556	-72.1125	0	1	1	1
HE821	Reptiles	Reptilia	Testudines	Podocnemididae	Podocnemis Wagler	Podocnemis vogli	0	Undetermined	0	4	Yopal	Finca la virgen	Dry	5.2245556	-72.1125	0	1	1	1
HE822	Reptiles	Reptilia	Testudines	Podocnemididae	Podocnemis Wagler	Podocnemis vogli	0	Undetermined	0	4	Yopal	Finca la virgen	Dry	5.2245556	-72.1125	0	1	1	1
HE824	Reptiles	Reptilia	Testudines	Podocnemididae	Podocnemis Wagler	Podocnemis vogli	0	Undetermined	0	4	Yopal	Finca la virgen	Dry	5.2245556	-72.1125	0	1	1	1
HE825	Reptiles	Reptilia	Testudines	Testudinidae	Chelonoidis Fitzinger	Chelonoidys carbonara	0	Undetermined	0	4	Yopal	Finca la virgen	Dry	5.2245556	-72.1125	0	1	1	1
HE826	Reptiles	Reptilia	Testudines	Testudinidae	Chelonoidis Fitzinger	Chelonoidys carbonara	0	Undetermined	0	4	Yopal	Finca la virgen	Dry	5.2245556	-72.1125	0	1	1	1
HE827	Reptiles	Reptilia	Crocodylia	Alligatoridae	Caiman Spix	Caiman crocodilus	0	Undetermined	0	4	Yopal	Finca la virgen	Dry	5.2245556	-72.1125	0	1	1	1
HE828	Reptiles	Reptilia	Crocodylia	Alligatoridae	Caiman Spix	Caiman crocodilus	0	Undetermined	0	4	Yopal	Finca la virgen	Dry	5.2245556	-72.1125	0	1	1	1
HE829	Reptiles	Reptilia	Crocodylia	Alligatoridae	Caiman Spix	Caiman crocodilus	0	Undetermined	0	4	Yopal	Finca la virgen	Dry	5.2245556	-72.1125	0	1	1	1
HE830	Reptiles	Reptilia	Crocodylia	Alligatoridae	Caiman Spix	Caiman crocodilus	0	Undetermined	0	4	Yopal	Finca la virgen	Dry	5.2245556	-72.1125	0	1	1	1
HE831	Reptiles	Reptilia	Crocodylia	Alligatoridae	Caiman Spix	Caiman crocodilus	0	Undetermined	0	4	Yopal	Finca la virgen	Dry	5.2245556	-72.1125	0	1	1	1
HE832	Reptiles	Reptilia	Squamata	Boidae	Eunectes Wagler	Eunectes murinus	0	Undetermined	0	4	Yopal	Finca la virgen	Dry	5.2245556	-72.1125	0	1	1	1
HE833	Reptiles	Reptilia	Testudines	Testudinidae	Chelonoidis Fitzinger	Chelonoidys carbonara	0	Undetermined	0	4	Yopal	Finca la virgen	Dry	5.2245556	-72.1125	0	1	1	1
HE834	Reptiles	Reptilia	Testudines	Testudinidae	Chelonoidis Fitzinger	Chelonoidys carbonara	0	Undetermined	0	4	Yopal	Finca la virgen	Dry	5.2245556	-72.1125	0	1	1	1
HE836	Reptiles	Reptilia	Squamata	Teiidae	Tupinambis Daudin	Tupinambis teguixin	0	Undetermined	0	4	Yopal	Finca la virgen	Dry	5.2245556	-72.1125	0	1	1	1
HE837	Reptiles	Reptilia	Squamata	Teiidae	Tupinambis Daudin	Tupinambis teguixin	0	Undetermined	0	4	Yopal	Finca la virgen	Dry	5.2245556	-72.1125	0	1	1	1
HE838	Reptiles	Reptilia	Squamata	Teiidae	Tupinambis Daudin	Tupinambis teguixin	0	Undetermined	0	4	Yopal	Finca la virgen	Dry	5171778	-72041722	0	1	1	1
HE839	Reptiles	Reptilia	Squamata	Teiidae	Tupinambis Daudin	Tupinambis teguixin	0	Undetermined	0	4	Yopal	Finca la virgen	Dry	5171028	-72040361	0	1	1	1
MA199	Mammals	Mammalia	Rodentia	Caviidae	Hydrochoerus	Hydrochoerus hydrochaeris	0	Undetermined	0	2	Paz de Ariporo	RNSC Birds D´JAH	Dry	5.7324333	-71.4075167	1	0	0	1
MA202	Mammals	Mammalia	Didelphimorphia	Didelphidae	Didelphis	Didelphis marsupialis	0	Undetermined	0	2	Paz de Ariporo	Finca Pelelojo	Dry	5.7750167	-71.5813333	1	0	0	1
MA203	Mammals	Mammalia	Artiodactyla	Bovidae	Bos	Bos taurus	0	Undetermined	0	2	Paz de Ariporo	Finca Pelelojo	Dry	5.7750167	-71.5813333	1	0	0	1
MA204	Mammals	Mammalia	Rodentia	Caviidae	Hydrochoerus	Hydrochoerus hydrochaeris	0	Undetermined	0	2	Paz de Ariporo	Finca Pelelojo	Dry	5.7750167	-71.5813333	1	0	0	1
MA205	Mammals	Mammalia	Rodentia	Caviidae	Hydrochoerus	Hydrochoerus hydrochaeris	0	Undetermined	0	2	Paz de Ariporo	Finca Pelelojo	Dry	5.7750167	-71.5813333	1	0	0	1
MA206	Mammals	Mammalia	Rodentia	Caviidae	Hydrochoerus	Hydrochoerus hydrochaeris	0	Undetermined	0	2	Paz de Ariporo	Finca Pelelojo	Dry	5.78	-71.4093833	1	0	1	1
MA207	Mammals	Mammalia	Rodentia	Caviidae	Hydrochoerus	Hydrochoerus hydrochaeris	0	Undetermined	0	2	Paz de Ariporo	Finca Pelelojo	Dry	5.7835	-71.4105	1	0	1	1
MA208	Mammals	Mammalia	Cingulata	Dasypodidae	Dasypus	Dasypus sabanicola	0	Undetermined	0	2	Paz de Ariporo	Finca Pelelojo	Dry	5.7835	-71.4105	1	0	1	1
MA209	Mammals	Mammalia	Artiodactyla	Suidae	Sus	Sus scrofa domestica	0	Undetermined	0	2	Paz de Ariporo	Finca Pelelojo	Dry	5.7835	-71.4105	1	0	0	1
MA210	Mammals	Mammalia	Rodentia	Caviidae	Hydrochoerus	Hydrochoerus hydrochaeris	0	Undetermined	0	2	Paz de Ariporo	Finca Pelelojo	Dry	5.7835	-71.4105	1	0	1	1
MA211	Mammals	Mammalia	Rodentia	Caviidae	Hydrochoerus	Hydrochoerus hydrochaeris	0	Undetermined	0	2	Paz de Ariporo	Finca Pelelojo	Dry	5.7835	-71.4105	1	0	1	1
MA212	Mammals	Mammalia	Rodentia	Caviidae	Hydrochoerus	Hydrochoerus hydrochaeris	0	Undetermined	0	2	Paz de Ariporo	Finca Pelelojo	Dry	5.73605	-71.4097167	1	0	1	1
MA213	Mammals	Mammalia	Rodentia	Caviidae	Hydrochoerus	Hydrochoerus hydrochaeris	0	Undetermined	0	2	Paz de Ariporo	Finca Pelelojo	Dry	5.7835	-71.4105	1	0	1	1
MA214	Mammals	Mammalia	Rodentia	Echimyidae	Proechimys	Proechimys oconnelli	0	Undetermined	0	2	Paz de Ariporo	Finca Pelelojo	Dry	5.73605	-71.4097167	1	0	0	1
MA221	Mammals	Mammalia	Rodentia	Caviidae	Hydrochoerus	Hydrochoerus hydrochaeris	0	Undetermined	0	2	Paz de Ariporo	RNSC Birds D´JAH	Dry	5.7324333	-71.4075167	1	0	0	1
MA222	Mammals	Mammalia	Rodentia	Caviidae	Hydrochoerus	Hydrochoerus hydrochaeris	0	Undetermined	0	2	Paz de Ariporo	RNSC Birds D´JAH	Dry	5.7324333	-71.4075167	1	0	1	1
MA223	Mammals	Mammalia	Rodentia	Caviidae	Hydrochoerus	Hydrochoerus hydrochaeris	0	Undetermined	0	2	Paz de Ariporo	RNSC Birds D´JAH	Dry	5.7324333	-71.4075167	1	0	1	1
MA224	Mammals	Mammalia	Cingulata	Dasypodidae	Dasypus	Dasypus sabanicola	0	Undetermined	0	2	Paz de Ariporo	RNSC Birds D´JAH	Dry	5.7324333	-71.4075167	1	0	1	1
MA225	Mammals	Mammalia	Cingulata	Dasypodidae	Dasypus	Dasypus sabanicola	0	Undetermined	0	2	Paz de Ariporo	RNSC Birds D´JAH	Dry	5.7324333	-71.4075167	1	0	1	1
MA230	Mammals	Mammalia	Artiodactyla	Suidae	Sus	Sus scrofa domestica	0	Undetermined	0	2	Paz de Ariporo	RNSC Birds D´JAH	Dry	5.735.7833	-71.4089667	1	0	1	1
MA231	Mammals	Mammalia	Chiroptera	Phyllostomidae	Artibeus	Artibeus obscurus	0	Undetermined	0	2	Paz de Ariporo	RNSC Birds D´JAH	Dry	5.735.7833	-71.4089667	1	0	1	1
MA232	Mammals	Mammalia	Chiroptera	Phyllostomidae	Artibeus	Artibeus lituratus	0	Undetermined	0	2	Paz de Ariporo	RNSC Birds D´JAH	Dry	5.735.7833	-71.4089667	0	0	1	0
MA233	Mammals	Mammalia	Chiroptera	Phyllostomidae	Anoura	Sturnira giannae	0	Undetermined	0	2	Paz de Ariporo	RNSC Birds D´JAH	Dry	5.735.7834	-71.4089668	0	0	1	0
MA234	Mammals	Mammalia	Artiodactyla	Bovidae	Bos	Bos taurus	0	Undetermined	0	2	Paz de Ariporo	RNSC Birds D´JAH	Dry	5.7225333	-71.4027833	1	0	1	1
MA235	Mammals	Mammalia	Artiodactyla	Bovidae	Bos	Bos taurus	0	Undetermined	0	2	Yopal	Fundo la llave	Dry	5.2212667	-72.1075	1	0	1	1
MA236	Mammals	Mammalia	Artiodactyla	Bovidae	Bos	Bos taurus	0	Undetermined	0	2	Yopal	Fundo la llave	Dry	5.2212667	-72.1075	1	0	1	1
MA237	Mammals	Mammalia	Artiodactyla	Bovidae	Bos	Bos taurus	0	Undetermined	0	2	Yopal	Fundo la llave	Dry	5.2582167	-72.14705	1	0	1	1
MA238	Mammals	Mammalia	Artiodactyla	Bovidae	Bos	Bos taurus	0	Undetermined	0	2	Yopal	Fundo la llave	Dry	5.2191	-72.1098167	1	0	1	1
MA239	Mammals	Mammalia	Perissodactyla	Equidae	Equus	Equus ferus caballus	0	Undetermined	0	2	Yopal	Fundo la llave	Dry	5.2191167	-72.1098167	1	0	1	1
MA240	Mammals	Mammalia	Didelphimorphia	Didelphidae	Didelphis	Didelphis marsupialis	0	Undetermined	0	2	Yopal	Fundo la llave	Dry	5.2212667	-72.1075	1	0	1	1
MA241	Mammals	Mammalia	Didelphimorphia	Didelphidae	Didelphis	Didelphis marsupialis	0	Undetermined	0	2	Yopal	Fundo la llave	Dry	5.2212667	-72.1075	1	0	1	1
MA242	Mammals	Mammalia	Chiroptera	Noctilionidae	Noctilio	Noctilio albiventris	0	Undetermined	0	2	Yopal	Fundo la llave	Dry	5.2212668	-72.1076	0	0	1	0
MA247	Mammals	Mammalia	Perissodactyla	Equidae	Equus	Equus ferus caballus	0	Undetermined	0	2	Yopal	Finca La Virgen	Dry	5.1734167	-72.0835667	1	0	1	1
MA248	Mammals	Mammalia	Perissodactyla	Equidae	Equus	Equus ferus caballus	0	Undetermined	0	2	Yopal	Finca La Virgen	Dry	5.1734167	-72.0835667	1	0	1	1
MA249	Mammals	Mammalia	Perissodactyla	Equidae	Equus	Equus ferus caballus	0	Undetermined	0	2	Yopal	Finca La Virgen	Dry	5.1734167	-72.0835667	1	0	1	1
MA250	Mammals	Mammalia	Perissodactyla	Equidae	Equus	Equus ferus caballus	0	Undetermined	0	2	Yopal	Finca La Virgen	Dry	5.1734167	-72.0835667	1	0	1	1
MA251	Mammals	Mammalia	Perissodactyla	Equidae	Equus	Equus ferus caballus	0	Undetermined	0	2	Yopal	Fundo la llave	Dry	5.2210833	-72.1074333	1	0	1	1
MA252	Mammals	Mammalia	Artiodactyla	Bovidae	Bos	Bos taurus	0	Undetermined	0	2	Yopal	Finca La Virgen	Dry	5.1734167	-72.0835667	1	0	1	1
MA253	Mammals	Mammalia	Didelphimorphia	Didelphidae	Didelphis	Didelphis marsupialis	0	Undetermined	0	2	Yopal	Fundo la llave	Dry	5.2210833	-72.1074333	1	0	1	1
MA255	Mammals	Mammalia	Chiroptera	Noctilionidae	Noctilio	Noctilio albiventris	0	Undetermined	0	2	Yopal	Fundo la llave	Dry	5.2210833	-72.1074333	0	0	1	0
MA276	Mammals	Mammalia	Rodentia	Dasyproctidae	Dasyprocta	Dasyprocta fuliginosa	0	Undetermined	0	2	Paz de Ariporo	RNSC Birds D´JAH	Dry	5.7331667	-71.4111833	0	0	1	0
MA277	Mammals	Mammalia	Artiodactyla	Suidae	Sus	Sus scrofa domestica	0	Undetermined	0	2	Paz de Ariporo	RNSC Birds D´JAH	Dry	5.7331667	-71.4111833	0	0	1	0
MA278	Mammals	Mammalia	Chiroptera	Phyllostomidae	Uroderma	Uroderma bilobatum	0	Undetermined	0	2	Paz de Ariporo	RNSC Birds D´JAH	Dry	5.7331667	-71.4111833	1	0	0	1
MA279	Mammals	Mammalia	Artiodactyla	Bovidae	Bubalus	Bubalus bubalis	0	Undetermined	0	2	Paz de Ariporo	RNSC Birds D´JAH	Dry	5.7263167	-71.4059167	1	0	1	1
MA280	Mammals	Mammalia	Cingulata	Dasypodidae	Dasypus	Dasypus sabanicola	0	Undetermined	0	2	Paz de Ariporo	RNSC Birds D´JAH	Dry	5.7263167	-71.4059167	1	0	1	1
MA281	Mammals	Mammalia	Didelphimorphia	Didelphidae	Caluromys	Caluromys sp.	0	Undetermined	0	2	Paz de Ariporo	RNSC Birds D´JAH	Dry	5.7263333	-71.4059667	1	0	0	1
MA282	Mammals	Mammalia	Didelphimorphia	Didelphidae	Didelphis	Didelphis marsupialis	0	Undetermined	0	2	Paz de Ariporo	RNSC Birds D´JAH	Dry	5.7563333	-71.4086667	1	0	1	1
MA283	Mammals	Mammalia	Artiodactyla	Bovidae	Bos	Bos taurus	0	Undetermined	0	2	Paz de Ariporo	RNSC Birds D´JAH	Dry	5.7563333	-71.4086667	1	0	1	1
MA284	Mammals	Mammalia	Artiodactyla	Bovidae	Bos	Bos taurus	0	Undetermined	0	2	Paz de Ariporo	RNSC Birds D´JAH	Dry	5.7563333	-71.4086667	1	0	1	1
MA285	Mammals	Mammalia	Artiodactyla	Bovidae	Bos	Bos taurus	0	Undetermined	0	2	Paz de Ariporo	RNSC Birds D´JAH	Dry	5.7563333	-71.4086667	1	0	1	1
MA286	Mammals	Mammalia	Artiodactyla	Bovidae	Bos	Bos taurus	0	Undetermined	0	2	Paz de Ariporo	RNSC Birds D´JAH	Dry	5.7563333	-71.4086667	1	0	1	1
MA287	Mammals	Mammalia	Artiodactyla	Bovidae	Bos	Bos taurus	0	Undetermined	0	2	Paz de Ariporo	RNSC Birds D´JAH	Dry	5.7563333	-71.4086667	1	0	1	1
MA288	Mammals	Mammalia	Artiodactyla	Bovidae	Bubalus	Bubalus bubalis	0	Undetermined	0	2	Paz de Ariporo	RNSC Birds D´JAH	Dry	5.7563333	-71.4086667	1	0	1	1
MA289	Mammals	Mammalia	Rodentia	Caviidae	Hydrochoerus	Hydrochoerus hydrochaeris	0	Undetermined	0	2	Paz de Ariporo	RNSC Birds D´JAH	Dry	5.7563333	-71.4086667	1	0	0	1
MA290	Mammals	Mammalia	Rodentia	Caviidae	Hydrochoerus	Hydrochoerus hydrochaeris	0	Undetermined	0	2	Paz de Ariporo	RNSC Birds D´JAH	Dry	5.7563333	-71.4086667	1	0	0	1
MA291	Mammals	Mammalia	Rodentia	Caviidae	Hydrochoerus	Hydrochoerus hydrochaeris	0	Undetermined	0	2	Paz de Ariporo	RNSC Birds D´JAH	Dry	5.7563333	-71.4086667	1	0	1	1
MA292	Mammals	Mammalia	Rodentia	Caviidae	Hydrochoerus	Hydrochoerus hydrochaeris	0	Undetermined	0	2	Paz de Ariporo	RNSC Birds D´JAH	Dry	5.7563333	-71.4086667	1	0	1	1
MA293	Mammals	Mammalia	Rodentia	Caviidae	Hydrochoerus	Hydrochoerus hydrochaeris	0	Undetermined	0	2	Paz de Ariporo	RNSC Birds D´JAH	Dry	5.7563333	-71.4086667	0	0	1	0
MA296	Mammals	Mammalia	Chiroptera	Vespertilionidae	Myotis	Myotis riparius	0	Undetermined	0	2	Paz de Ariporo	RNSC Birds D´JAH	Dry	5.7563333	-71.4086667	1	0	0	1
MA297	Mammals	Mammalia	Didelphimorphia	Didelphidae	Didelphis	Didelphis marsupialis	0	Undetermined	0	2	Paz de Ariporo	RNSC Birds D´JAH	Dry	5.7563333	-71.4086667	1	0	1	1
MA300	Mammals	Mammalia	Chiroptera	Phyllostomidae	Artibeus	Artibeus planirostris	0	Undetermined	0	2	Paz de Ariporo	RNSC Birds D´JAH	Dry	5.7563333	-71.4086667	1	0	0	1
MA301	Mammals	Mammalia	Artiodactyla	Suidae	Sus	Sus scrofa domestica	0	Undetermined	0	2	Paz de Ariporo	RNSC Birds D´JAH	Dry	5.7563333	-71.4086667	1	0	1	1
MA302	Mammals	Mammalia	Artiodactyla	Suidae	Sus	Sus scrofa domestica	0	Undetermined	0	2	Paz de Ariporo	RNSC Birds D´JAH	Dry	5.7563333	-71.4086667	1	0	1	1
MA303	Mammals	Mammalia	Artiodactyla	Suidae	Sus	Sus scrofa domestica	0	Undetermined	0	2	Paz de Ariporo	RNSC Birds D´JAH	Dry	5.7563333	-71.4086667	1	0	1	1
MA304	Mammals	Mammalia	Artiodactyla	Suidae	Sus	Sus scrofa domestica	0	Undetermined	0	2	Paz de Ariporo	RNSC Birds D´JAH	Dry	5.7563333	-71.4086667	1	0	1	1
MA305	Mammals	Mammalia	Artiodactyla	Suidae	Sus	Sus scrofa domestica	0	Undetermined	0	2	Paz de Ariporo	RNSC Birds D´JAH	Dry	5.7563333	-71.4086667	1	0	1	1
MA306	Mammals	Mammalia	Didelphimorphia	Didelphidae	Didelphis	Didelphis marsupialis	0	Undetermined	0	2	Paz de Ariporo	RNSC Birds D´JAH	Dry	5.7563333	-71.4086667	1	0	1	1
MA307	Mammals	Mammalia	Lagomorpha	Leporidae	Oryctolagus	Oryctolagus cuniculus	0	Undetermined	0	2	Yopal	RNSC Birds D´JAH	Dry	5.7563333	-71.4086667	1	0	1	1
MA308	Mammals	Mammalia	Lagomorpha	Leporidae	Oryctolagus	Oryctolagus cuniculus	0	Undetermined	0	2	Yopal	Finca La Virgen	Dry	5.22355	-72.11785	1	0	1	1
MA309	Mammals	Mammalia	Chiroptera	Vespertilionidae	Rhogeessa	Rhogeessa io	0	Undetermined	0	2	Yopal	Finca La Virgen	Dry	5.1734167	-72.0835667	1	0	0	1
MA315	Mammals	Mammalia	Chiroptera	Phyllostomidae	Artibeus	Artibeus planirostris	0	Undetermined	1	2	Yopal	Fundo la llave	Dry	5.2211	-72.1061667	0	0	1	0
MA317	Mammals	Mammalia	Chiroptera	Phyllostomidae	Artibeus	Artibeus planirostris	0	Undetermined	0	2	Yopal	Fundo la llave	Dry	5.2214333	-72.1073167	0	0	1	0
MA318	Mammals	Mammalia	Chiroptera	Phyllostomidae	Lophostoma	Lophostoma brasiliense	0	Undetermined	0	2	Yopal	Fundo la llave	Dry	5.2214333	-72.1073167	0	0	1	0
MA319	Mammals	Mammalia	Chiroptera	Phyllostomidae	Carollia	Carollia perspicillata	0	Undetermined	0	2	Yopal	Fundo la llave	Dry	5.2214333	-72.1073167	0	0	1	0
MA320	Mammals	Mammalia	Chiroptera	Phyllostomidae	Carollia	Carollia brevicauda	0	Undetermined	0	2	Yopal	Fundo la llave	Dry	5.2214333	-72.1073167	0	0	1	0
MA323	Mammals	Mammalia	Chiroptera	Phyllostomidae	Artibeus	Artibeus planirostris	0	Undetermined	0	2	Yopal	Fundo la llave	Dry	5.2214333	-72.1073167	0	0	1	0
MA327	Mammals	Mammalia	Chiroptera	Phyllostomidae	Uroderma	Uroderma magnirostrum	0	Undetermined	0	2	Yopal	Fundo la llave	Dry	5.2214333	-72.1073167	0	0	1	0
MA334	Mammals	Mammalia	Chiroptera	Phyllostomidae	Artibeus	Artibeus planirostris	0	Undetermined	0	2	Yopal	Fundo la llave	Dry	5.2214333	-72.1073167	1	0	1	1
MA335	Mammals	Mammalia	Artiodactyla	Suidae	Sus	Sus scrofa domestica	0	Undetermined	0	2	Yopal	Fundo la llave	Dry	5.2214333	-72.1073167	1	0	1	1
MA336	Mammals	Mammalia	Perissodactyla	Equidae	Equus	Equus ferus caballus	0	Undetermined	0	2	Yopal	Fundo la llave	Dry	5.2214333	-72.1073167	1	0	1	1
MA337	Mammals	Mammalia	Perissodactyla	Equidae	Equus	Equus ferus caballus	0	Undetermined	0	2	Yopal	Fundo la llave	Dry	5.2214333	-72.1073167	1	0	1	1
MA338	Mammals	Mammalia	Perissodactyla	Equidae	Equus	Equus ferus caballus	0	Undetermined	0	2	Yopal	Fundo la llave	Dry	5.2214333	-72.1073167	1	0	1	1
MA339	Mammals	Mammalia	Perissodactyla	Equidae	Equus	Equus ferus caballus	0	Undetermined	0	2	Yopal	Fundo la llave	Dry	5.2214333	-72.1073167	1	0	1	1
MA346	Mammals	Mammalia	Didelphimorphia	Didelphidae	Didelphis	Didelphis marsupialis	0	Undetermined	0	3	Paz de Ariporo	Finca El Rubí	Rainy	5.6253889	-70.7021111	1	0	1	1
MA347	Mammals	Mammalia	Cingulata	Dasypodidae	Dasypus	Dasypus sabanicola	0	Undetermined	0	3	Paz de Ariporo	Finca El Rubí	Rainy	5.6253890	-70.7021112	1	0	1	1
MA348	Mammals	Mammalia	Rodentia	Caviidae	Hydrochoerus	Hydrochoerus hydrochaeris	0	Undetermined	0	3	Paz de Ariporo	Finca Chaviripa	Rainy	5.5820833	-70.6993056	1	0	0	1
MA349	Mammals	Mammalia	Rodentia	Caviidae	Hydrochoerus	Hydrochoerus hydrochaeris	0	Undetermined	0	3	Paz de Ariporo	Finca Chaviripa	Rainy	5.5820833	-70.6993056	1	0	1	1
MA350	Mammals	Mammalia	Rodentia	Caviidae	Hydrochoerus	Hydrochoerus hydrochaeris	0	Undetermined	0	3	Paz de Ariporo	Finca Chaviripa	Rainy	5.5820833	-70.6993056	1	0	1	1
MA351	Mammals	Mammalia	Rodentia	Caviidae	Hydrochoerus	Hydrochoerus hydrochaeris	0	Undetermined	0	3	Paz de Ariporo	Finca Chaviripa	Rainy	5.5820833	-70.6993056	1	0	1	1
MA352	Mammals	Mammalia	Rodentia	Caviidae	Hydrochoerus	Hydrochoerus hydrochaeris	0	Undetermined	0	3	Paz de Ariporo	Finca Chaviripa	Rainy	5.5820833	-70.6993056	1	0	1	1
MA353	Mammals	Mammalia	Rodentia	Caviidae	Hydrochoerus	Hydrochoerus hydrochaeris	0	Undetermined	0	3	Paz de Ariporo	Finca Chaviripa	Rainy	5.5820833	-70.6993056	1	0	1	1
MA354	Mammals	Mammalia	Rodentia	Caviidae	Hydrochoerus	Hydrochoerus hydrochaeris	0	Undetermined	0	3	Paz de Ariporo	Finca Chaviripa	Rainy	5.5820833	-70.6993056	1	0	0	1
MA355	Mammals	Mammalia	Rodentia	Caviidae	Hydrochoerus	Hydrochoerus hydrochaeris	0	Undetermined	0	3	Paz de Ariporo	Finca Chaviripa	Rainy	5.5820833	-70.6993056	1	0	1	1
MA356	Mammals	Mammalia	Rodentia	Caviidae	Hydrochoerus	Hydrochoerus hydrochaeris	0	Undetermined	0	3	Paz de Ariporo	Finca Chaviripa	Rainy	5.5820833	-70.6993056	1	0	1	1
MA357	Mammals	Mammalia	Rodentia	Caviidae	Hydrochoerus	Hydrochoerus hydrochaeris	0	Undetermined	0	3	Paz de Ariporo	Finca Chaviripa	Rainy	5.5820833	-70.6993056	1	0	1	1
MA359	Mammals	Mammalia	Rodentia	Dasyproctidae	Dasyprocta	Dasyprocta fuliginosa	0	Undetermined	0	3	Paz de Ariporo	Finca Chaviripa	Rainy	5.5820833	-70.6993056	1	0	0	1
MA360	Mammals	Mammalia	Cingulata	Dasypodidae	Dasypus	Dasypus sabanicola	0	Undetermined	0	3	Paz de Ariporo	Finca Chaviripa	Rainy	5.5820833	-70.6993056	1	0	1	1
MA361	Mammals	Mammalia	Rodentia	Caviidae	Hydrochoerus	Hydrochoerus hydrochaeris	0	Undetermined	0	3	Paz de Ariporo	Finca Chaviripa	Rainy	5.6106944	-70.698	1	0	1	1
MA362	Mammals	Mammalia	Rodentia	Caviidae	Hydrochoerus	Hydrochoerus hydrochaeris	0	Undetermined	0	3	Paz de Ariporo	Finca Chaviripa	Rainy	5.6106944	-70.698	1	0	1	1
MA363	Mammals	Mammalia	Rodentia	Caviidae	Hydrochoerus	Hydrochoerus hydrochaeris	0	Undetermined	0	3	Paz de Ariporo	Finca Chaviripa	Rainy	5.6066111	-70.6692222	1	0	1	1
MA364	Mammals	Mammalia	Rodentia	Caviidae	Hydrochoerus	Hydrochoerus hydrochaeris	0	Undetermined	0	3	Paz de Ariporo	Finca Chaviripa	Rainy	5.6066111	-70.6692222	1	0	1	1
MA365	Mammals	Mammalia	Rodentia	Caviidae	Hydrochoerus	Hydrochoerus hydrochaeris	0	Undetermined	0	3	Paz de Ariporo	Finca Chaviripa	Rainy	5.6066111	-70.6692222	1	0	1	1
MA366	Mammals	Mammalia	Rodentia	Caviidae	Hydrochoerus	Hydrochoerus hydrochaeris	0	Undetermined	0	3	Paz de Ariporo	Finca Chaviripa	Rainy	5.6066111	-70.6692222	1	0	1	1
MA367	Mammals	Mammalia	Rodentia	Caviidae	Hydrochoerus	Hydrochoerus hydrochaeris	0	Undetermined	0	3	Paz de Ariporo	Finca Chaviripa	Rainy	5.6066111	-70.6692222	1	0	1	1
MA368	Mammals	Mammalia	Rodentia	Dasyproctidae	Dasyprocta	Dasyprocta fuliginosa	0	Undetermined	0	3	Paz de Ariporo	Finca Chaviripa	Rainy	5.62525	-70.7016944	1	0	1	1
MA370	Mammals	Mammalia	Rodentia	Caviidae	Hydrochoerus	Hydrochoerus hydrochaeris	0	Undetermined	0	3	Paz de Ariporo	Finca Chaviripa	Rainy	5.6050556	-70.6938333	1	0	0	1
MA371	Mammals	Mammalia	Rodentia	Caviidae	Hydrochoerus	Hydrochoerus hydrochaeris	0	Undetermined	0	3	Paz de Ariporo	Finca Chaviripa	Rainy	5.6050556	-70.6938333	1	0	1	1
MA372	Mammals	Mammalia	Rodentia	Caviidae	Hydrochoerus	Hydrochoerus hydrochaeris	0	Undetermined	0	3	Paz de Ariporo	Finca Chaviripa	Rainy	5.6050556	-70.6938333	1	0	1	1
MA373	Mammals	Mammalia	Rodentia	Caviidae	Hydrochoerus	Hydrochoerus hydrochaeris	0	Undetermined	0	3	Paz de Ariporo	Finca Chaviripa	Rainy	5.6050556	-70.6938333	1	0	1	1
MA374	Mammals	Mammalia	Rodentia	Caviidae	Hydrochoerus	Hydrochoerus hydrochaeris	0	Undetermined	0	3	Paz de Ariporo	Finca Chaviripa	Rainy	5.6050556	-70.6938333	1	0	1	1
MA375	Mammals	Mammalia	Rodentia	Caviidae	Hydrochoerus	Hydrochoerus hydrochaeris	0	Undetermined	0	3	Paz de Ariporo	Finca Chaviripa	Rainy	5.6050556	-70.6938333	1	0	1	1
MA376	Mammals	Mammalia	Rodentia	Caviidae	Hydrochoerus	Hydrochoerus hydrochaeris	0	Undetermined	0	3	Paz de Ariporo	Finca Chaviripa	Rainy	5.6050556	-70.6938333	1	0	1	1
MA377	Mammals	Mammalia	Rodentia	Caviidae	Hydrochoerus	Hydrochoerus hydrochaeris	0	Undetermined	0	3	Paz de Ariporo	Finca Chaviripa	Rainy	5.6050556	-70.6938333	1	0	0	1
MA378	Mammals	Mammalia	Rodentia	Caviidae	Hydrochoerus	Hydrochoerus hydrochaeris	0	Undetermined	0	3	Paz de Ariporo	Finca Chaviripa	Rainy	5.6050556	-70.6938333	1	0	0	1
MA379	Mammals	Mammalia	Rodentia	Caviidae	Hydrochoerus	Hydrochoerus hydrochaeris	0	Undetermined	0	3	Paz de Ariporo	Finca Chaviripa	Rainy	5.6050556	-70.6938333	1	0	0	1
MA380	Mammals	Mammalia	Rodentia	Caviidae	Hydrochoerus	Hydrochoerus hydrochaeris	0	Undetermined	0	3	Paz de Ariporo	Finca Chaviripa	Rainy	5.6050556	-70.6938333	1	0	0	1
MA381	Mammals	Mammalia	Rodentia	Caviidae	Hydrochoerus	Hydrochoerus hydrochaeris	0	Undetermined	0	3	Paz de Ariporo	Finca Chaviripa	Rainy	5.6050556	-70.6938333	1	0	0	1
MA382	Mammals	Mammalia	Rodentia	Dasyproctidae	Dasyprocta	Dasyprocta fuliginosa	0	Undetermined	0	3	Paz de Ariporo	Finca Chaviripa	Rainy	5.6241389	-70.7058889	1	0	1	1
MA383	Mammals	Mammalia	Rodentia	Caviidae	Hydrochoerus	Hydrochoerus hydrochaeris	0	Undetermined	0	3	Paz de Ariporo	Finca Chaviripa	Rainy	5.6050556	-70.6938333	1	0	1	1
MA384	Mammals	Mammalia	Pilosa	Myrmecophagidae	Myrmecophaga	Myrmecophaga tridactyla	0	Undetermined	0	3	Paz de Ariporo	Finca Chaviripa	Rainy	5.5897222	-70.6972778	1	0	1	1
MA385	Mammals	Mammalia	Rodentia	Caviidae	Hydrochoerus	Hydrochoerus hydrochaeris	0	Undetermined	0	3	Paz de Ariporo	Finca Chaviripa	Rainy	5.5764167	-70.7108889	1	0	1	1
MA386	Mammals	Mammalia	Rodentia	Caviidae	Hydrochoerus	Hydrochoerus hydrochaeris	0	Undetermined	0	3	Paz de Ariporo	Finca Chaviripa	Rainy	5.5764167	-70.7108889	1	0	0	1
MA387	Mammals	Mammalia	Rodentia	Caviidae	Hydrochoerus	Hydrochoerus hydrochaeris	0	Undetermined	0	3	Paz de Ariporo	Finca Chaviripa	Rainy	5.5764167	-70.7108889	1	0	1	1
MA388	Mammals	Mammalia	Rodentia	Caviidae	Hydrochoerus	Hydrochoerus hydrochaeris	0	Undetermined	0	3	Paz de Ariporo	Finca Chaviripa	Rainy	5.5764167	-70.7108889	1	0	1	1
MA389	Mammals	Mammalia	Rodentia	Caviidae	Hydrochoerus	Hydrochoerus hydrochaeris	0	Undetermined	0	3	Paz de Ariporo	Finca Chaviripa	Rainy	5.5764167	-70.7108889	1	0	1	1
MA390	Mammals	Mammalia	Rodentia	Caviidae	Hydrochoerus	Hydrochoerus hydrochaeris	0	Undetermined	0	3	Paz de Ariporo	Finca Chaviripa	Rainy	5.5764167	-70.7108889	1	0	1	1
MA391	Mammals	Mammalia	Rodentia	Caviidae	Hydrochoerus	Hydrochoerus hydrochaeris	0	Undetermined	0	3	Paz de Ariporo	Finca Chaviripa	Rainy	5.5764167	-70.7108889	1	0	1	1
MA392	Mammals	Mammalia	Rodentia	Caviidae	Hydrochoerus	Hydrochoerus hydrochaeris	0	Undetermined	0	3	Paz de Ariporo	Finca Chaviripa	Rainy	5.5764167	-70.7108889	1	0	1	1
MA393	Mammals	Mammalia	Rodentia	Caviidae	Hydrochoerus	Hydrochoerus hydrochaeris	0	Undetermined	0	3	Paz de Ariporo	Finca Chaviripa	Rainy	5.5764167	-70.7108889	1	0	1	1
MA394	Mammals	Mammalia	Didelphimorphia	Didelphidae	Didelphis	Didelphis marsupialis	0	Undetermined	0	3	Paz de Ariporo	Finca El Rubí	Rainy	5.6239722	-70.6936667	1	0	0	1
MA395	Mammals	Mammalia	Didelphimorphia	Didelphidae	Didelphis	Didelphis marsupialis	0	Undetermined	0	3	Paz de Ariporo	Finca El Rubí	Rainy	5.6246389	-70.6940833	1	0	0	1
MA396	Mammals	Mammalia	Rodentia	Caviidae	Hydrochoerus	Hydrochoerus hydrochaeris	0	Undetermined	0	3	Paz de Ariporo	Finca Chaviripa	Rainy	5.6188889	-70.6855	1	0	1	1
MA397	Mammals	Mammalia	Rodentia	Caviidae	Hydrochoerus	Hydrochoerus hydrochaeris	0	Undetermined	0	3	Paz de Ariporo	Finca Chaviripa	Rainy	5.6188889	-70.6855	1	0	1	1
MA398	Mammals	Mammalia	Rodentia	Caviidae	Hydrochoerus	Hydrochoerus hydrochaeris	0	Undetermined	0	3	Paz de Ariporo	Finca Chaviripa	Rainy	5.6188889	-70.6855	1	0	1	1
MA399	Mammals	Mammalia	Rodentia	Caviidae	Hydrochoerus	Hydrochoerus hydrochaeris	0	Undetermined	0	3	Paz de Ariporo	Finca Chaviripa	Rainy	5.6188889	-70.6855	1	0	1	1
MA400	Mammals	Mammalia	Rodentia	Caviidae	Hydrochoerus	Hydrochoerus hydrochaeris	0	Undetermined	0	3	Paz de Ariporo	Finca Chaviripa	Rainy	5.6188889	-70.6855	1	0	0	1
MA401	Mammals	Mammalia	Rodentia	Caviidae	Hydrochoerus	Hydrochoerus hydrochaeris	0	Undetermined	0	3	Paz de Ariporo	Finca Chaviripa	Rainy	5.6188889	-70.6855	1	0	0	1
MA402	Mammals	Mammalia	Rodentia	Caviidae	Hydrochoerus	Hydrochoerus hydrochaeris	0	Undetermined	0	3	Paz de Ariporo	Finca Chaviripa	Rainy	5.6188889	-70.6855	1	0	1	1
MA403	Mammals	Mammalia	Rodentia	Caviidae	Hydrochoerus	Hydrochoerus hydrochaeris	0	Undetermined	0	3	Paz de Ariporo	Finca Chaviripa	Rainy	5.6188889	-70.6855	1	0	0	1
MA404	Mammals	Mammalia	Rodentia	Caviidae	Hydrochoerus	Hydrochoerus hydrochaeris	0	Undetermined	0	3	Paz de Ariporo	Finca Chaviripa	Rainy	5.6188889	-70.6855	1	0	0	1
MA405	Mammals	Mammalia	Rodentia	Caviidae	Hydrochoerus	Hydrochoerus hydrochaeris	0	Undetermined	0	3	Paz de Ariporo	Finca Chaviripa	Rainy	5.6188889	-70.6855	1	0	1	1
MA406	Mammals	Mammalia	Rodentia	Dasyproctidae	Dasyprocta	Dasyprocta fuliginosa	0	Undetermined	0	3	Paz de Ariporo	Finca El Rubí	Rainy	5.6239722	-70.6936667	1	0	0	1
MA407	Mammals	Mammalia	Rodentia	Dasyproctidae	Dasyprocta	Dasyprocta fuliginosa	0	Undetermined	0	3	Paz de Ariporo	Finca El Rubí	Rainy	5.6253333	-70.7020278	1	0	0	1
MA408	Mammals	Mammalia	Chiroptera	Phyllostomidae	Carollia	Carollia brevicauda	0	Undetermined	0	3	Paz de Ariporo	Finca El Rubí	Rainy	5.6228889	-70.70475	1	0	0	1
MA410	Mammals	Mammalia	Rodentia	Dasyproctidae	Dasyprocta	Dasyprocta fuliginosa	0	Undetermined	0	3	Paz de Ariporo	Finca El Rubí	Rainy	5.6239722	-70.6936667	1	0	1	1
MA411	Mammals	Mammalia	Rodentia	Dasyproctidae	Dasyprocta	Dasyprocta fuliginosa	0	Undetermined	0	3	Paz de Ariporo	Finca El Rubí	Rainy	5.6216111	-70.6999722	1	0	0	1
MA412	Mammals	Mammalia	Perissodactyla	Equidae	Equus	Equus ferus caballus	0	Undetermined	0	3	Paz de Ariporo	Finca El Rubí	Rainy	5.6245278	-70.7085556	0	0	1	0
MA413	Mammals	Mammalia	Perissodactyla	Equidae	Equus	Equus ferus caballus	0	Undetermined	0	3	Paz de Ariporo	Finca El Rubí	Rainy	5.6245278	-70.7085556	1	0	1	1
MA414	Mammals	Mammalia	Perissodactyla	Equidae	Equus	Equus ferus caballus	0	Undetermined	0	3	Paz de Ariporo	Finca El Rubí	Rainy	5.6245278	-70.7085556	0	0	1	0
MA415	Mammals	Mammalia	Perissodactyla	Equidae	Equus	Equus ferus caballus	0	Undetermined	0	3	Paz de Ariporo	Finca El Rubí	Rainy	5.6245278	-70.7085556	0	0	1	0
MA416	Mammals	Mammalia	Perissodactyla	Equidae	Equus	Equus ferus caballus	0	Undetermined	0	3	Paz de Ariporo	Finca El Rubí	Rainy	5.6245278	-70.7085556	0	0	1	0
MA417	Mammals	Mammalia	Artiodactyla	Bovidae	Bos	Bos taurus	0	Undetermined	0	3	Paz de Ariporo	Finca El Rubí	Rainy	5.6245278	-70.7085556	1	0	1	1
MA418	Mammals	Mammalia	Artiodactyla	Bovidae	Bos	Bos taurus	0	Undetermined	0	3	Paz de Ariporo	Finca El Rubí	Rainy	5.6245278	-70.7085556	1	0	1	1
MA419	Mammals	Mammalia	Artiodactyla	Bovidae	Bos	Bos taurus	0	Undetermined	0	3	Paz de Ariporo	Finca El Rubí	Rainy	5.6245278	-70.7085556	1	0	1	1
MA420	Mammals	Mammalia	Artiodactyla	Bovidae	Bos	Bos taurus	0	Undetermined	0	3	Paz de Ariporo	Finca El Rubí	Rainy	5.6245278	-70.7085556	1	0	1	1
MA421	Mammals	Mammalia	Artiodactyla	Bovidae	Bos	Bos taurus	0	Undetermined	0	3	Paz de Ariporo	Finca El Rubí	Rainy	5.6245278	-70.7085556	1	0	1	1
MA422	Mammals	Mammalia	Artiodactyla	Bovidae	Capra	Capra aegagrus hircus	0	Undetermined	0	3	Paz de Ariporo	Finca El Rubí	Rainy	5.6245278	-70.7085556	1	0	1	1
MA423	Mammals	Mammalia	Artiodactyla	Bovidae	Capra	Capra aegagrus hircus	0	Undetermined	0	3	Paz de Ariporo	Finca El Rubí	Rainy	5.6245278	-70.7085556	1	0	1	1
MA424	Mammals	Mammalia	Artiodactyla	Bovidae	Capra	Capra aegagrus hircus	0	Undetermined	0	3	Paz de Ariporo	Finca El Rubí	Rainy	5.6245278	-70.7085556	1	0	1	1
MA425	Mammals	Mammalia	Artiodactyla	Bovidae	Capra	Capra aegagrus hircus	0	Undetermined	0	3	Paz de Ariporo	Finca El Rubí	Rainy	5.6245278	-70.7085556	1	0	1	1
MA426	Mammals	Mammalia	Artiodactyla	Bovidae	Capra	Capra aegagrus hircus	0	Undetermined	0	3	Paz de Ariporo	Finca El Rubí	Rainy	5.6245278	-70.7085556	1	0	1	1
MA427	Mammals	Mammalia	Artiodactyla	Suidae	Sus	Sus scrofa silvestre	0	Undetermined	0	3	Paz de Ariporo	Finca Chaviripa	Rainy	5.6141111	-70.6816667	1	0	0	1
MA428	Mammals	Mammalia	Artiodactyla	Suidae	Sus	Sus scrofa silvestre	0	Undetermined	0	3	Paz de Ariporo	Finca Chaviripa	Rainy	5.6141111	-70.6816667	1	0	1	1
MA429	Mammals	Mammalia	Artiodactyla	Suidae	Sus	Sus scrofa silvestre	0	Undetermined	0	3	Paz de Ariporo	Finca Chaviripa	Rainy	5.6141111	-70.6816667	1	0	1	1
MA430	Mammals	Mammalia	Artiodactyla	Suidae	Sus	Sus scrofa silvestre	0	Undetermined	0	3	Paz de Ariporo	Finca Chaviripa	Rainy	5.6141111	-70.6816667	1	0	1	1
MA431	Mammals	Mammalia	Artiodactyla	Suidae	Sus	Sus scrofa silvestre	0	Undetermined	0	3	Paz de Ariporo	Finca Chaviripa	Rainy	5.6141111	-70.6816667	1	0	1	1
MA432	Mammals	Mammalia	Didelphimorphia	Didelphidae	Didelphis	Didelphis marsupialis	0	Undetermined	0	3	Paz de Ariporo	Finca El Rubí	Rainy	5.6193333	-70.7022222	1	0	1	1
MA445	Mammals	Mammalia	Cingulata	Dasypodidae	Dasypus	Dasypus sabanicola	0	Undetermined	0	3	Paz de Ariporo	Finca El Rubí	Rainy	5.6240278	-70.7051944	1	0	0	1
MA446	Mammals	Mammalia	Didelphimorphia	Didelphidae	Didelphis	Didelphis marsupialis	0	Undetermined	0	3	Paz de Ariporo	Finca El Rubí	Rainy	5.6233056	-70.70675	1	0	1	1
MA466	Mammals	Mammalia	Rodentia	Dasyproctidae	Dasyprocta	Dasyprocta fuliginosa	0	Undetermined	0	3	Paz de Ariporo	Finca El Rubí	Rainy	5.6193333	-70.70225	1	0	1	1
MA471	Mammals	Mammalia	Artiodactyla	Suidae	Sus	Sus scrofa silvestre	0	Undetermined	0	3	Paz de Ariporo	Finca Chaviripa	Rainy	5.6141111	-70.6816667	1	0	1	1
MA472	Mammals	Mammalia	Artiodactyla	Suidae	Sus	Sus scrofa silvestre	0	Undetermined	0	3	Paz de Ariporo	Finca Chaviripa	Rainy	5.6141111	-70.6816667	1	0	1	1
MA473	Mammals	Mammalia	Artiodactyla	Suidae	Sus	Sus scrofa silvestre	0	Undetermined	0	3	Paz de Ariporo	Finca Chaviripa	Rainy	5.6141111	-70.6816667	1	0	1	1
MA474	Mammals	Mammalia	Artiodactyla	Suidae	Sus	Sus scrofa silvestre	0	Undetermined	0	3	Paz de Ariporo	Finca Chaviripa	Rainy	5.6141111	-70.6816667	1	0	1	1
MA475	Mammals	Mammalia	Artiodactyla	Suidae	Sus	Sus scrofa silvestre	0	Undetermined	0	3	Paz de Ariporo	Finca Chaviripa	Rainy	5.6141111	-70.6816667	1	0	1	1
MA477	Mammals	Mammalia	Rodentia	Dasyproctidae	Dasyprocta	Dasyprocta fuliginosa	0	Undetermined	0	3	Paz de Ariporo	Finca El Rubí	Rainy	5.6244167	-70.7063333	1	0	0	1
MA478	Mammals	Mammalia	Rodentia	Dasyproctidae	Dasyprocta	Dasyprocta fuliginosa	0	Undetermined	0	3	Paz de Ariporo	Finca El Rubí	Rainy	5.6233056	-70.70675	1	0	0	1
MA479	Mammals	Mammalia	Rodentia	Dasyproctidae	Dasyprocta	Dasyprocta fuliginosa	0	Undetermined	0	3	Paz de Ariporo	Finca El Rubí	Rainy	5.6234167	-70.7065833	1	0	0	1
MA490	Mammals	Mammalia	Chiroptera	Phyllostomidae	Carollia	Carollia brevicauda	0	Undetermined	0	3	Yopal	Finca Buenas Tardes	Rainy	5.1495556	-72.12975	0	0	1	0
MA493	Mammals	Mammalia	Chiroptera	Phyllostomidae	Uroderma	Uroderma bilobatum	0	Undetermined	0	3	Yopal	Finca Buenas Tardes	Rainy	5.1495556	-72.12975	0	0	1	0
MA494	Mammals	Mammalia	Chiroptera	Phyllostomidae	Uroderma	Uroderma bilobatum	0	Undetermined	0	3	Yopal	Finca Buenas Tardes	Rainy	5.1494167	-72.1307222	0	0	1	0
MA496	Mammals	Mammalia	Pilosa	Myrmecophagidae	Myrmecophaga	Myrmecophaga tridactyla	0	Undetermined	0	3	Yopal	Finca Buenas Tardes	Rainy	5.138	-72.12525	1	0	1	1
MA497	Mammals	Mammalia	Pilosa	Myrmecophagidae	Myrmecophaga	Myrmecophaga tridactyla	0	Undetermined	0	3	Yopal	Finca Buenas Tardes	Rainy	5.138	-72.12525	1	0	1	1
MA498	Mammals	Mammalia	Pilosa	Myrmecophagidae	Myrmecophaga	Myrmecophaga tridactyla	0	Undetermined	0	3	Yopal	Finca Buenas Tardes	Rainy	5.138	-72.12525	1	0	1	1
MA499	Mammals	Mammalia	Rodentia	Echimyidae	Proechimys	Proechimys sp.	0	Undetermined	0	3	Yopal	Finca Buenas Tardes	Rainy	5.149	-72.1285556	1	0	0	1
MA500	Mammals	Mammalia	Pilosa	Myrmecophagidae	Tamandua	Tamandua tetradactyla	0	Undetermined	0	3	Yopal	Finca Buenas Tardes	Rainy	5.1346111	-72.1320556	1	0	1	1
MA502	Mammals	Mammalia	Chiroptera	Vespertilionidae	Myotis	Myotis nigricans	0	Undetermined	0	3	Yopal	Finca Buenas Tardes	Rainy	5.1353333	-72.1278889	1	0	0	1
MA503	Mammals	Mammalia	Chiroptera	Vespertilionidae	Myotis	Myotis riparius	0	Undetermined	0	3	Yopal	Finca Buenas Tardes	Rainy	5.1299167	-72.1261111	1	0	0	1
MA504	Mammals	Mammalia	Chiroptera	Vespertilionidae	Myotis	Myotis riparius	0	Undetermined	0	3	Yopal	Finca Buenas Tardes	Rainy	5.1299167	-72.1261111	1	0	0	1
MA505	Mammals	Mammalia	Pilosa	Myrmecophagidae	Tamandua	Tamandua tetradactyla	0	Undetermined	0	3	Yopal	Finca Matapalo	Rainy	5.1258611	-72.1114722	1	0	1	1
MA508	Mammals	Mammalia	Chiroptera	Phyllostomidae	Carollia	Carollia brevicauda	0	Undetermined	0	3	Yopal	Finca Buenas Tardes	Rainy	5.1299167	-72.1261111	1	0	1	1
MA510	Mammals	Mammalia	Chiroptera	Phyllostomidae	Micronycteris	Lophostoma brasiliense	0	Undetermined	0	3	Yopal	Finca Buenas Tardes	Rainy	5.1299167	-72.1261111	1	0	0	1
MA511	Mammals	Mammalia	Chiroptera	Phyllostomidae	Carollia	Carollia brevicauda	0	Undetermined	0	3	Yopal	Finca Buenas Tardes	Rainy	5.1299167	-72.1261111	1	0	0	1
MA512	Mammals	Mammalia	Chiroptera	Phyllostomidae	Artibeus	Artibeus planirostris	0	Undetermined	0	3	Yopal	Finca Buenas Tardes	Rainy	5.1299167	-72.1261111	0	0	1	0
MA513	Mammals	Mammalia	Chiroptera	Phyllostomidae	Artibeus	Artibeus planirostris	0	Undetermined	0	3	Yopal	Finca Buenas Tardes	Rainy	5.1299167	-72.1261111	0	0	1	0
MA514	Mammals	Mammalia	Chiroptera	Phyllostomidae	Carollia	Carollia brevicauda	0	Undetermined	0	3	Yopal	Finca Buenas Tardes	Rainy	5.1299167	-72.1261111	0	0	1	0
MA515	Mammals	Mammalia	Pilosa	Myrmecophagidae	Myrmecophaga	Myrmecophaga tridactyla	0	Undetermined	0	3	Yopal	Finca Matapalo	Rainy	5.1224444	-72.1120278	1	0	1	1
MA516	Mammals	Mammalia	Perissodactyla	Equidae	Equus	Equus ferus caballus	0	Undetermined	0	3	Yopal	Finca Buenas Tardes	Rainy	5.1356944	-72.1285556	1	0	1	1
MA517	Mammals	Mammalia	Perissodactyla	Equidae	Equus	Equus ferus caballus	0	Undetermined	0	3	Yopal	Finca Buenas Tardes	Rainy	5.1356944	-72.1285556	1	0	1	1
MA518	Mammals	Mammalia	Perissodactyla	Equidae	Equus	Equus ferus caballus	0	Undetermined	0	3	Yopal	Finca Buenas Tardes	Rainy	5.1356944	-72.1285556	1	0	1	1
MA519	Mammals	Mammalia	Perissodactyla	Equidae	Equus	Equus ferus caballus	0	Undetermined	0	3	Yopal	Finca Buenas Tardes	Rainy	5.1356944	-72.1285556	1	0	1	1
MA520	Mammals	Mammalia	Perissodactyla	Equidae	Equus	Equus ferus caballus	0	Undetermined	0	3	Yopal	Finca Buenas Tardes	Rainy	5.1356944	-72.1285556	1	0	1	1
MA521	Mammals	Mammalia	Chiroptera	Phyllostomidae	Artibeus	Artibeus planirostris	0	Undetermined	0	3	Yopal	Finca Buenas Tardes	Rainy	5.1299167	-72.1261111	0	0	1	0
MA522	Mammals	Mammalia	Chiroptera	Phyllostomidae	Dermanura	Uroderma magnirostrum	0	Undetermined	0	3	Yopal	Finca Buenas Tardes	Rainy	5.1299167	-72.1261111	1	0	0	1
MA523	Mammals	Mammalia	Chiroptera	Vespertilionidae	Myotis	Myotis riparius	0	Undetermined	0	3	Yopal	Finca Buenas Tardes	Rainy	5.1299167	-72.1261111	1	0	0	1
MA524	Mammals	Mammalia	Chiroptera	Phyllostomidae	Micronycteris	Lophostoma brasiliense	0	Undetermined	0	3	Yopal	Finca Buenas Tardes	Rainy	5.1299167	-72.1261111	1	0	0	1
MA525	Mammals	Mammalia	Artiodactyla	Bovidae	Bos	Bos taurus	0	Undetermined	0	3	Yopal	Finca Buenas Tardes	Rainy	5.1356944	-72.1285556	1	0	1	1
MA526	Mammals	Mammalia	Artiodactyla	Bovidae	Bos	Bos taurus	0	Undetermined	0	3	Yopal	Finca Buenas Tardes	Rainy	5.1356944	-72.1285556	1	0	1	1
MA527	Mammals	Mammalia	Artiodactyla	Bovidae	Bos	Bos taurus	0	Undetermined	0	3	Yopal	Finca Buenas Tardes	Rainy	5.1356944	-72.1285556	1	0	1	1
MA528	Mammals	Mammalia	Artiodactyla	Bovidae	Bos	Bos taurus	0	Undetermined	0	3	Yopal	Finca Buenas Tardes	Rainy	5.1356944	-72.1285556	1	0	1	1
MA529	Mammals	Mammalia	Artiodactyla	Bovidae	Bos	Bos taurus	0	Undetermined	0	3	Yopal	Finca Buenas Tardes	Rainy	5.1356944	-72.1285556	1	0	1	1
MA530	Mammals	Mammalia	Didelphimorphia	Didelphidae	Didelphis	Didelphis marsupialis	0	Undetermined	0	3	Yopal	Finca Buenas Tardes	Rainy	5.1286389	-72.1242222	1	0	0	1
MA531	Mammals	Mammalia	Didelphimorphia	Didelphidae	Didelphis	Didelphis marsupialis	0	Undetermined	0	3	Yopal	Finca Buenas Tardes	Rainy	5.1283611	-72.1248056	1	0	1	1
MA532	Mammals	Mammalia	Didelphimorphia	Didelphidae	Didelphis	Didelphis marsupialis	0	Undetermined	0	3	Yopal	Finca Buenas Tardes	Rainy	5.1288333	-72.1248889	1	0	1	1
MA533	Mammals	Mammalia	Didelphimorphia	Didelphidae	Didelphis	Didelphis marsupialis	0	Undetermined	0	3	Yopal	Finca Buenas Tardes	Rainy	5.1291944	-72.1257222	1	0	1	1
MA534	Mammals	Mammalia	Didelphimorphia	Didelphidae	Didelphis	Didelphis marsupialis	0	Undetermined	0	3	Yopal	Finca Buenas Tardes	Rainy	5.1298889	-72.1263333	1	0	1	1
MA535	Mammals	Mammalia	Didelphimorphia	Didelphidae	Didelphis	Didelphis marsupialis	0	Undetermined	0	3	Yopal	Finca Buenas Tardes	Rainy	5.1301389	-72.1274167	1	0	1	1
MA536	Mammals	Mammalia	Didelphimorphia	Didelphidae	Didelphis	Didelphis marsupialis	0	Undetermined	0	3	Yopal	Finca Buenas Tardes	Rainy	5.1301667	-72.1294444	1	0	1	1
MA537	Mammals	Mammalia	Rodentia	Caviidae	Hydrochoerus	Hydrochoerus hydrochaeris	0	Undetermined	0	3	Yopal	Finca Matapalo	Rainy	5.1264444	-72.1115	1	0	1	1
MA538	Mammals	Mammalia	Rodentia	Cuniculidae	Cuniculus	Cuniculus paca	0	Undetermined	0	3	Yopal	Finca Matapalo	Rainy	5.1264444	-72.1115	1	0	0	1
MA539	Mammals	Mammalia	Rodentia	Cuniculidae	Cuniculus	Cuniculus paca	0	Undetermined	1	3	Yopal	Finca Matapalo	Rainy	5.1264444	-72.1115	1	0	1	1
MA540	Mammals	Mammalia	Rodentia	Cuniculidae	Cuniculus	Cuniculus paca	0	Undetermined	0	3	Yopal	Finca Matapalo	Rainy	5.1264444	-72.1115	1	0	0	1
MA543	Mammals	Mammalia	Chiroptera	Molossidae	Eumops	Eumops glaucinus	0	Undetermined	0	3	Yopal	Finca Buenas Tardes	Rainy	5.1355556	-72.1278889	0	0	1	0
MA544	Mammals	Mammalia	Didelphimorphia	Didelphidae	Didelphis	Didelphis marsupialis	0	Undetermined	0	3	Yopal	Finca Buenas Tardes	Rainy	5.1298056	-72.1262222	1	0	1	1
MA545	Mammals	Mammalia	Didelphimorphia	Didelphidae	Didelphis	Didelphis marsupialis	0	Undetermined	0	3	Yopal	Finca Buenas Tardes	Rainy	5.1283611	-72.1248056	1	0	1	1
MA546	Mammals	Mammalia	Artiodactyla	Suidae	Sus	Sus scrofa silvestre	0	Undetermined	0	3	Yopal	Finca Buenas Tardes	Rainy	5.1350833	-72.1284444	1	0	1	1
MA547	Mammals	Mammalia	Artiodactyla	Suidae	Sus	Sus scrofa silvestre	0	Undetermined	0	3	Yopal	Finca Buenas Tardes	Rainy	5.1350833	-72.1284444	1	0	1	1
MA548	Mammals	Mammalia	Artiodactyla	Suidae	Sus	Sus scrofa silvestre	0	Undetermined	0	3	Yopal	Finca Buenas Tardes	Rainy	5.1350833	-72.1284444	1	0	1	1
MA549	Mammals	Mammalia	Artiodactyla	Suidae	Sus	Sus scrofa silvestre	0	Undetermined	0	3	Yopal	Finca Buenas Tardes	Rainy	5.1350833	-72.1284444	1	0	1	1
MA550	Mammals	Mammalia	Artiodactyla	Suidae	Sus	Sus scrofa silvestre	0	Undetermined	0	3	Yopal	Finca Buenas Tardes	Rainy	5.1350833	-72.1284444	1	0	1	1
MA551	Mammals	Mammalia	Chiroptera	Molossidae	Eumops	Eumops glaucinus	0	Undetermined	0	3	Yopal	Finca Buenas Tardes	Rainy	5.1355556	-72.1278889	0	0	1	0
MA552	Mammals	Mammalia	Chiroptera	Phyllostomidae	Desmodus	Desmodus rotundus	0	Undetermined	0	3	Yopal	Finca Buenas Tardes	Rainy	5.1493611	-72.1306667	0	0	1	0
MA553	Mammals	Mammalia	Chiroptera	Phyllostomidae	Artibeus	Artibeus obscurus	0	Undetermined	1	3	Yopal	Finca Buenas Tardes	Rainy	5.1496944	-72.1286389	0	0	1	0
MA554	Mammals	Mammalia	Chiroptera	Phyllostomidae	Artibeus	Artibeus planirostris	0	Undetermined	0	3	Yopal	Finca Buenas Tardes	Rainy	5.1496944	-72.1286389	0	0	1	0
MA555	Mammals	Mammalia	Didelphimorphia	Didelphidae	Didelphis	Didelphis marsupialis	0	Undetermined	0	3	Yopal	Finca Buenas Tardes	Rainy	5.1291944	-72.1257222	1	0	0	1
MA556	Mammals	Mammalia	Didelphimorphia	Didelphidae	Didelphis	Didelphis marsupialis	0	Undetermined	0	3	Yopal	Finca Buenas Tardes	Rainy	5.1301667	-72.1294444	1	0	0	1
MA557	Mammals	Mammalia	Artiodactyla	Bovidae	Capra	Capra aegagrus hircus	0	Undetermined	0	3	Yopal	Finca Matapalo	Rainy	5.1270278	-72.1126667	1	0	1	1
MA558	Mammals	Mammalia	Artiodactyla	Bovidae	Capra	Capra aegagrus hircus	0	Undetermined	0	3	Yopal	Finca Matapalo	Rainy	5.1270278	-72.1126667	1	0	1	1
MA559	Mammals	Mammalia	Artiodactyla	Bovidae	Capra	Capra aegagrus hircus	0	Undetermined	0	3	Yopal	Finca Matapalo	Rainy	5.1270278	-72.1126667	1	0	1	1
MA560	Mammals	Mammalia	Artiodactyla	Bovidae	Capra	Capra aegagrus hircus	0	Undetermined	0	3	Yopal	Finca Matapalo	Rainy	5.1270278	-72.1126667	1	0	1	1
MA561	Mammals	Mammalia	Artiodactyla	Bovidae	Capra	Capra aegagrus hircus	0	Undetermined	0	3	Yopal	Finca Matapalo	Rainy	5.1270278	-72.1126667	1	0	1	1
MA562	Mammals	Mammalia	Didelphimorphia	Didelphidae	Didelphis	Didelphis marsupialis	0	Undetermined	0	3	Yopal	Finca Buenas Tardes	Rainy	5.1286389	-72.1242222	1	0	1	1
MA563	Mammals	Mammalia	Didelphimorphia	Didelphidae	Didelphis	Didelphis marsupialis	0	Undetermined	0	3	Yopal	Finca Buenas Tardes	Rainy	5.1301667	-72.1294444	1	0	1	1
MA564	Mammals	Mammalia	Didelphimorphia	Didelphidae	Didelphis	Didelphis marsupialis	0	Undetermined	0	3	Yopal	Finca Buenas Tardes	Rainy	5.1298889	-72.1263333	1	0	1	1
MA565	Mammals	Mammalia	Rodentia	Caviidae	Hydrochoerus	Hydrochoerus hydrochaeris	1	34.53	0	4	Paz de Ariporo	Finca La Carpeta	Dry	5.9614222	-70.9308611	0	1	1	1
MA566	Mammals	Mammalia	Rodentia	Caviidae	Hydrochoerus	Hydrochoerus hydrochaeris	0	Undetermined	0	4	Paz de Ariporo	Finca La Carpeta	Dry	5.9614222	-70.9308611	0	1	1	1
MA567	Mammals	Mammalia	Rodentia	Caviidae	Hydrochoerus	Hydrochoerus hydrochaeris	0	Undetermined	0	4	Paz de Ariporo	Finca La Carpeta	Dry	5.9614222	-70.9308611	0	1	1	1
MA568	Mammals	Mammalia	Rodentia	Caviidae	Hydrochoerus	Hydrochoerus hydrochaeris	0	Undetermined	1	4	Paz de Ariporo	Finca La Carpeta	Dry	5.9614222	-70.9308611	0	1	1	1
MA569	Mammals	Mammalia	Didelphimorphia	Didelphidae	Didelphis	Didelphis marsupialis	0	Undetermined	0	4	Paz de Ariporo	Finca La Carpeta	Dry	5.9747778	-70.9416111	0	1	1	1
MA570	Mammals	Mammalia	Rodentia	Caviidae	Hydrochoerus	Hydrochoerus hydrochaeris	0	Undetermined	0	4	Paz de Ariporo	Finca La Carpeta	Dry	5.9676944	-70.9342222	0	1	1	1
MA571	Mammals	Mammalia	Rodentia	Caviidae	Hydrochoerus	Hydrochoerus hydrochaeris	0	Undetermined	0	4	Paz de Ariporo	Finca La Carpeta	Dry	5.9676944	-70.9342222	0	1	1	1
MA572	Mammals	Mammalia	Rodentia	Caviidae	Hydrochoerus	Hydrochoerus hydrochaeris	0	Undetermined	0	4	Paz de Ariporo	Finca La Carpeta	Dry	5.9824722	-70.9455833	0	1	1	1
MA573	Mammals	Mammalia	Artiodactyla	Suidae	Sus	Sus scrofa silvestre	0	Undetermined	0	4	Paz de Ariporo	Finca La Carpeta	Dry	5.9824722	-70.9455833	0	1	1	1
MA574	Mammals	Mammalia	Artiodactyla	Suidae	Sus	Sus scrofa silvestre	0	Undetermined	0	4	Paz de Ariporo	Finca La Carpeta	Dry	5.9824722	-70.9455833	0	1	1	1
MA575	Mammals	Mammalia	Artiodactyla	Suidae	Sus	Sus scrofa silvestre	0	Undetermined	0	4	Paz de Ariporo	Finca La Carpeta	Dry	5.9824722	-70.9455833	0	1	1	1
MA576	Mammals	Mammalia	Rodentia	Caviidae	Hydrochoerus	Hydrochoerus hydrochaeris	0	Undetermined	0	4	Paz de Ariporo	Finca La Carpeta	Dry	5.9862778	-70.9397778	0	1	1	1
MA577	Mammals	Mammalia	Rodentia	Caviidae	Hydrochoerus	Hydrochoerus hydrochaeris	0	Undetermined	0	4	Paz de Ariporo	Finca La Carpeta	Dry	5.9862778	-70.9397778	0	1	1	1
MA578	Mammals	Mammalia	Pilosa	Myrmecophagidae	Myrmecophaga	Myrmecophaga tridactyla	0	Undetermined	0	4	Paz de Ariporo	Finca La Carpeta	Dry	5.9816944	-70.9386944	0	1	1	1
MA579	Mammals	Mammalia	Rodentia	Caviidae	Hydrochoerus	Hydrochoerus hydrochaeris	0	Undetermined	0	4	Paz de Ariporo	Finca La Carpeta	Dry	5.9816944	-70.9386944	0	1	1	1
MA580	Mammals	Mammalia	Rodentia	Caviidae	Hydrochoerus	Hydrochoerus hydrochaeris	0	Undetermined	0	4	Paz de Ariporo	Finca La Carpeta	Dry	5.9816944	-70.9386944	0	1	1	1
MA581	Mammals	Mammalia	Rodentia	Caviidae	Hydrochoerus	Hydrochoerus hydrochaeris	0	Undetermined	0	4	Paz de Ariporo	Finca La Carpeta	Dry	5.9624444	-70.9304722	0	1	1	1
MA582	Mammals	Mammalia	Rodentia	Caviidae	Hydrochoerus	Hydrochoerus hydrochaeris	0	Undetermined	0	4	Paz de Ariporo	Finca La Carpeta	Dry	5.9624444	-70.9304722	0	1	1	1
MA583	Mammals	Mammalia	Rodentia	Caviidae	Hydrochoerus	Hydrochoerus hydrochaeris	0	Undetermined	0	4	Paz de Ariporo	Finca La Carpeta	Dry	5.9624444	-70.9304722	0	1	1	1
MA584	Mammals	Mammalia	Rodentia	Caviidae	Hydrochoerus	Hydrochoerus hydrochaeris	0	Undetermined	0	4	Paz de Ariporo	Finca La Carpeta	Dry	5.9624444	-70.9304722	0	1	1	1
MA585	Mammals	Mammalia	Rodentia	Caviidae	Hydrochoerus	Hydrochoerus hydrochaeris	0	Undetermined	0	4	Paz de Ariporo	Finca La Carpeta	Dry	5.9624444	-70.9304722	0	1	1	1
MA586	Mammals	Mammalia	Rodentia	Caviidae	Hydrochoerus	Hydrochoerus hydrochaeris	0	Undetermined	0	4	Paz de Ariporo	Finca La Carpeta	Dry	5.9624444	-70.9304722	0	1	1	1
MA587	Mammals	Mammalia	Rodentia	Caviidae	Hydrochoerus	Hydrochoerus hydrochaeris	0	Undetermined	1	4	Paz de Ariporo	Finca La Carpeta	Dry	5.9624444	-70.9304722	0	1	1	1
MA588	Mammals	Mammalia	Rodentia	Caviidae	Hydrochoerus	Hydrochoerus hydrochaeris	0	Undetermined	0	4	Paz de Ariporo	Finca La Carpeta	Dry	5.9624444	-70.9304722	0	1	1	1
MA589	Mammals	Mammalia	Rodentia	Caviidae	Hydrochoerus	Hydrochoerus hydrochaeris	0	Undetermined	0	4	Paz de Ariporo	Finca La Carpeta	Dry	5.9624444	-70.9304722	0	1	1	1
MA590	Mammals	Mammalia	Rodentia	Caviidae	Hydrochoerus	Hydrochoerus hydrochaeris	0	Undetermined	0	4	Paz de Ariporo	Finca La Carpeta	Dry	5.9624444	-70.9304722	0	1	1	1
MA591	Mammals	Mammalia	Rodentia	Caviidae	Hydrochoerus	Hydrochoerus hydrochaeris	0	Undetermined	0	4	Paz de Ariporo	Finca La Carpeta	Dry	5.9624444	-70.9304722	0	1	1	1
MA592	Mammals	Mammalia	Rodentia	Caviidae	Hydrochoerus	Hydrochoerus hydrochaeris	0	Undetermined	0	4	Paz de Ariporo	Finca La Carpeta	Dry	5.9624444	-70.9304722	0	1	1	1
MA593	Mammals	Mammalia	Rodentia	Caviidae	Hydrochoerus	Hydrochoerus hydrochaeris	0	Undetermined	0	4	Paz de Ariporo	Finca La Carpeta	Dry	5.9624444	-70.9304722	0	1	1	1
MA594	Mammals	Mammalia	Rodentia	Caviidae	Hydrochoerus	Hydrochoerus hydrochaeris	0	Undetermined	0	4	Paz de Ariporo	Finca La Carpeta	Dry	5.9624444	-70.9304722	0	1	1	1
MA595	Mammals	Mammalia	Rodentia	Caviidae	Hydrochoerus	Hydrochoerus hydrochaeris	0	Undetermined	0	4	Paz de Ariporo	Finca La Carpeta	Dry	5.9624444	-70.9304722	0	1	1	1
MA596	Mammals	Mammalia	Rodentia	Caviidae	Hydrochoerus	Hydrochoerus hydrochaeris	0	Undetermined	0	4	Paz de Ariporo	Finca La Carpeta	Dry	5.9624444	-70.9304722	0	1	1	1
MA598	Mammals	Mammalia	Rodentia	Caviidae	Hydrochoerus	Hydrochoerus hydrochaeris	0	Undetermined	0	4	Paz de Ariporo	Finca La Carpeta	Dry	5.9333333	-70.9401389	0	1	1	1
MA599	Mammals	Mammalia	Rodentia	Caviidae	Hydrochoerus	Hydrochoerus hydrochaeris	0	Undetermined	0	4	Paz de Ariporo	Finca La Carpeta	Dry	5.9333333	-70.9401389	0	1	1	1
MA600	Mammals	Mammalia	Rodentia	Caviidae	Hydrochoerus	Hydrochoerus hydrochaeris	0	Undetermined	0	4	Paz de Ariporo	Finca La Carpeta	Dry	5.9333333	-70.9401389	0	1	1	1
MA601	Mammals	Mammalia	Rodentia	Caviidae	Hydrochoerus	Hydrochoerus hydrochaeris	0	Undetermined	0	4	Paz de Ariporo	Finca La Carpeta	Dry	5.9333333	-70.9401389	0	1	1	1
MA602	Mammals	Mammalia	Rodentia	Caviidae	Hydrochoerus	Hydrochoerus hydrochaeris	0	Undetermined	0	4	Paz de Ariporo	Finca La Carpeta	Dry	5.9333333	-70.9401389	0	1	1	1
MA603	Mammals	Mammalia	Rodentia	Caviidae	Hydrochoerus	Hydrochoerus hydrochaeris	0	Undetermined	0	4	Paz de Ariporo	Finca La Carpeta	Dry	5.9333333	-70.9401389	0	1	0	1
MA604	Mammals	Mammalia	Rodentia	Caviidae	Hydrochoerus	Hydrochoerus hydrochaeris	0	Undetermined	0	4	Paz de Ariporo	Finca La Carpeta	Dry	5.9333333	-70.9401389	0	1	0	1
MA605	Mammals	Mammalia	Rodentia	Caviidae	Hydrochoerus	Hydrochoerus hydrochaeris	0	Undetermined	0	4	Paz de Ariporo	Finca La Carpeta	Dry	5.9333333	-70.9401389	0	1	1	1
MA606	Mammals	Mammalia	Rodentia	Caviidae	Hydrochoerus	Hydrochoerus hydrochaeris	0	Undetermined	0	4	Paz de Ariporo	Finca La Carpeta	Dry	5.9333333	-70.9401389	0	1	0	1
MA607	Mammals	Mammalia	Rodentia	Caviidae	Hydrochoerus	Hydrochoerus hydrochaeris	0	Undetermined	0	4	Paz de Ariporo	Finca La Carpeta	Dry	5.9333333	-70.9401389	0	1	1	1
MA608	Mammals	Mammalia	Rodentia	Caviidae	Hydrochoerus	Hydrochoerus hydrochaeris	0	Undetermined	0	4	Paz de Ariporo	Finca La Carpeta	Dry	5.9333333	-70.9401389	0	1	0	1
MA609	Mammals	Mammalia	Rodentia	Caviidae	Hydrochoerus	Hydrochoerus hydrochaeris	0	Undetermined	0	4	Paz de Ariporo	Finca La Carpeta	Dry	5.9333333	-70.9401389	0	1	0	1
MA610	Mammals	Mammalia	Rodentia	Caviidae	Hydrochoerus	Hydrochoerus hydrochaeris	0	Undetermined	0	4	Paz de Ariporo	Finca La Carpeta	Dry	5.9333333	-70.9401389	0	1	1	1
MA611	Mammals	Mammalia	Rodentia	Caviidae	Hydrochoerus	Hydrochoerus hydrochaeris	0	Undetermined	0	4	Paz de Ariporo	Finca La Carpeta	Dry	5.9333333	-70.9401389	0	1	1	1
MA612	Mammals	Mammalia	Rodentia	Caviidae	Hydrochoerus	Hydrochoerus hydrochaeris	0	Undetermined	0	4	Paz de Ariporo	Finca La Carpeta	Dry	5.9333333	-70.9401389	0	1	1	1
MA613	Mammals	Mammalia	Rodentia	Caviidae	Hydrochoerus	Hydrochoerus hydrochaeris	0	Undetermined	0	4	Paz de Ariporo	Finca La Carpeta	Dry	5.9333333	-70.9401389	0	1	0	1
MA614	Mammals	Mammalia	Rodentia	Caviidae	Hydrochoerus	Hydrochoerus hydrochaeris	0	Undetermined	0	4	Paz de Ariporo	Finca La Carpeta	Dry	5.9333333	-70.9401389	0	1	0	1
MA615	Mammals	Mammalia	Rodentia	Caviidae	Hydrochoerus	Hydrochoerus hydrochaeris	0	Undetermined	0	4	Paz de Ariporo	Finca La Carpeta	Dry	5.96475	-70.9328889	0	1	1	1
MA616	Mammals	Mammalia	Didelphimorphia	Didelphidae	Didelphis	Didelphis marsupialis	0	Undetermined	0	4	Paz de Ariporo	Finca La Carpeta	Dry	5.96475	-70.9328889	0	1	1	1
MA617	Mammals	Mammalia	Pilosa	Myrmecophagidae	Myrmecophaga	Myrmecophaga tridactyla	0	Undetermined	0	4	Paz de Ariporo	Finca La Carpeta	Dry	5.9669722	-70.9058889	0	1	1	1
MA618	Mammals	Mammalia	Rodentia	Caviidae	Hydrochoerus	Hydrochoerus hydrochaeris	0	Undetermined	0	4	Paz de Ariporo	Finca La Carpeta	Dry	5.9717778	-70.93275	0	1	1	1
MA619	Mammals	Mammalia	Rodentia	Caviidae	Hydrochoerus	Hydrochoerus hydrochaeris	0	Undetermined	0	4	Paz de Ariporo	Finca La Carpeta	Dry	5.9717778	-70.93275	0	1	0	1
MA620	Mammals	Mammalia	Pilosa	Myrmecophagidae	Myrmecophaga	Myrmecophaga tridactyla	0	Undetermined	0	4	Paz de Ariporo	Finca La Carpeta	Dry	5.9717778	-70.93275	0	1	1	1
MA621	Mammals	Mammalia	Cingulata	Dasypodidae	Dasypus	Dasypus sabanicola	0	Undetermined	0	4	Paz de Ariporo	Finca La Carpeta	Dry	5.9673611	-70.9397222	0	1	1	1
MA622	Mammals	Mammalia	Cingulata	Dasypodidae	Dasypus	Dasypus sabanicola	0	Undetermined	0	4	Paz de Ariporo	Finca La Carpeta	Dry	5.9673611	-70.9397222	0	1	1	1
MA623	Mammals	Mammalia	Rodentia	Caviidae	Hydrochoerus	Hydrochoerus hydrochaeris	0	Undetermined	0	4	Paz de Ariporo	Finca La Carpeta	Dry	5.9661111	-72.94625	0	1	1	1
MA624	Mammals	Mammalia	Rodentia	Caviidae	Hydrochoerus	Hydrochoerus hydrochaeris	0	Undetermined	0	4	Paz de Ariporo	Finca La Carpeta	Dry	5.9661111	-72.94625	0	1	1	1
MA625	Mammals	Mammalia	Rodentia	Caviidae	Hydrochoerus	Hydrochoerus hydrochaeris	0	Undetermined	0	4	Paz de Ariporo	Finca La Carpeta	Dry	5.9661111	-72.94625	0	1	1	1
MA626	Mammals	Mammalia	Rodentia	Caviidae	Hydrochoerus	Hydrochoerus hydrochaeris	0	Undetermined	0	4	Paz de Ariporo	Finca La Carpeta	Dry	5.9661111	-72.94625	0	1	1	1
MA627	Mammals	Mammalia	Rodentia	Caviidae	Hydrochoerus	Hydrochoerus hydrochaeris	0	Undetermined	0	4	Paz de Ariporo	Finca La Carpeta	Dry	5.9661111	-72.94625	0	1	1	1
MA628	Mammals	Mammalia	Rodentia	Caviidae	Hydrochoerus	Hydrochoerus hydrochaeris	0	Undetermined	0	4	Paz de Ariporo	Finca La Carpeta	Dry	5.9661111	-72.94625	0	1	1	1
MA629	Mammals	Mammalia	Rodentia	Caviidae	Hydrochoerus	Hydrochoerus hydrochaeris	0	Undetermined	0	4	Paz de Ariporo	Finca La Carpeta	Dry	5.9661111	-72.94625	0	1	1	1
MA630	Mammals	Mammalia	Rodentia	Caviidae	Hydrochoerus	Hydrochoerus hydrochaeris	0	Undetermined	0	4	Paz de Ariporo	Finca La Carpeta	Dry	5.9661111	-72.94625	0	1	1	1
MA631	Mammals	Mammalia	Rodentia	Caviidae	Hydrochoerus	Hydrochoerus hydrochaeris	0	Undetermined	0	4	Paz de Ariporo	Finca La Carpeta	Dry	5.9661111	-72.94625	0	1	1	1
MA632	Mammals	Mammalia	Cingulata	Dasypodidae	Dasypus	Dasypus sabanicola	1	34.75	0	4	Paz de Ariporo	Finca La Carpeta	Dry	5.9661111	-72.94625	0	1	1	1
MA633	Mammals	Mammalia	Cingulata	Dasypodidae	Dasypus	Dasypus sabanicola	0	Undetermined	0	4	Paz de Ariporo	Finca La Carpeta	Dry	5.9661111	-72.94625	0	1	1	1
MA634	Mammals	Mammalia	Cingulata	Dasypodidae	Dasypus	Dasypus sabanicola	0	Undetermined	0	4	Paz de Ariporo	Finca La Carpeta	Dry	5.9555833	-70.9299444	0	1	1	1
MA635	Mammals	Mammalia	Rodentia	Caviidae	Hydrochoerus	Hydrochoerus hydrochaeris	0	Undetermined	0	4	Paz de Ariporo	Finca La Carpeta	Dry	5.9666111	-70.9353889	0	1	1	1
MA636	Mammals	Mammalia	Rodentia	Caviidae	Hydrochoerus	Hydrochoerus hydrochaeris	0	Undetermined	0	4	Paz de Ariporo	Finca La Carpeta	Dry	5.9666111	-70.9353889	0	1	1	1
MA637	Mammals	Mammalia	Pilosa	Myrmecophagidae	Myrmecophaga	Myrmecophaga tridactyla	0	Undetermined	0	4	Paz de Ariporo	Finca La Carpeta	Dry	5.9639444	-70.9253333	0	1	1	1
MA638	Mammals	Mammalia	Cingulata	Dasypodidae	Dasypus	Dasypus sabanicola	0	Undetermined	0	4	Paz de Ariporo	Finca La Carpeta	Dry	5.9553611	-70.9358611	0	1	1	1
MA639	Mammals	Mammalia	Artiodactyla	Bovidae	Ovis	Ovis orientalis aries	0	Undetermined	0	4	Paz de Ariporo	Finca La Carpeta	Dry	5.9560833	-70.9314722	0	1	1	1
MA640	Mammals	Mammalia	Artiodactyla	Bovidae	Ovis	Ovis orientalis aries	1	36.61	0	4	Paz de Ariporo	Finca La Carpeta	Dry	5.9560833	-70.9314722	0	1	1	1
MA641	Mammals	Mammalia	Artiodactyla	Bovidae	Ovis	Ovis orientalis aries	1	37.13	0	4	Paz de Ariporo	Finca La Carpeta	Dry	5.9560833	-70.9314722	0	1	1	1
MA642	Mammals	Mammalia	Artiodactyla	Bovidae	Ovis	Ovis orientalis aries	0	Undetermined	0	4	Paz de Ariporo	Finca La Carpeta	Dry	5.9560833	-70.9314722	0	1	1	1
MA643	Mammals	Mammalia	Cingulata	Dasypodidae	Dasypus	Dasypus sabanicola	0	Undetermined	0	4	Paz de Ariporo	Finca La Carpeta	Dry	5.9560833	-70.9314722	0	1	1	1
MA644	Mammals	Mammalia	Artiodactyla	Bovidae	Ovis	Ovis orientalis aries	0	Undetermined	0	4	Paz de Ariporo	Finca La Carpeta	Dry	5.9560833	-70.9314722	0	1	1	1
MA645	Mammals	Mammalia	Artiodactyla	Bovidae	Ovis	Ovis orientalis aries	0	Undetermined	0	4	Paz de Ariporo	Finca La Carpeta	Dry	5.9560833	-70.9314722	0	1	1	1
MA646	Mammals	Mammalia	Artiodactyla	Bovidae	Ovis	Ovis orientalis aries	0	Undetermined	0	4	Paz de Ariporo	Finca La Carpeta	Dry	5.9560833	-70.9314722	0	1	1	1
MA647	Mammals	Mammalia	Artiodactyla	Bovidae	Ovis	Ovis orientalis aries	0	Undetermined	0	4	Paz de Ariporo	Finca La Carpeta	Dry	5.9560833	-70.9314722	0	1	1	1
MA648	Mammals	Mammalia	Artiodactyla	Bovidae	Ovis	Ovis orientalis aries	0	Undetermined	0	4	Paz de Ariporo	Finca La Carpeta	Dry	5.9560833	-70.9314722	0	1	1	1
MA649	Mammals	Mammalia	Artiodactyla	Bovidae	Ovis	Ovis orientalis aries	0	Undetermined	0	4	Paz de Ariporo	Finca La Carpeta	Dry	5.9560833	-70.9314722	0	1	1	1
MA650	Mammals	Mammalia	Artiodactyla	Bovidae	Ovis	Ovis orientalis aries	0	Undetermined	0	4	Paz de Ariporo	Finca La Carpeta	Dry	5.9560833	-70.9314722	0	1	1	1
MA651	Mammals	Mammalia	Artiodactyla	Bovidae	Ovis	Ovis orientalis aries	0	Undetermined	0	4	Paz de Ariporo	Finca La Carpeta	Dry	5.9560833	-70.9314722	0	1	1	1
MA652	Mammals	Mammalia	Artiodactyla	Bovidae	Bos	Bos taurus	0	Undetermined	0	4	Paz de Ariporo	Finca La Carpeta	Dry	5.9559167	-70.9307222	0	1	1	1
MA653	Mammals	Mammalia	Artiodactyla	Bovidae	Bos	Bos taurus	0	Undetermined	0	4	Paz de Ariporo	Finca La Carpeta	Dry	5.9559167	-70.9307222	0	1	1	1
MA654	Mammals	Mammalia	Artiodactyla	Bovidae	Bos	Bos taurus	0	Undetermined	0	4	Paz de Ariporo	Finca La Carpeta	Dry	5.9559167	-70.9307222	0	0	1	0
MA655	Mammals	Mammalia	Artiodactyla	Suidae	Sus	Sus scrofa silvestre	0	Undetermined	0	4	Paz de Ariporo	Finca La Carpeta	Dry	5.9747778	-70.9416111	0	1	1	1
MA656	Mammals	Mammalia	Artiodactyla	Suidae	Sus	Sus scrofa silvestre	0	Undetermined	0	4	Paz de Ariporo	Finca La Carpeta	Dry	5.9747778	-70.9416111	0	1	1	1
MA657	Mammals	Mammalia	Artiodactyla	Suidae	Sus	Sus scrofa silvestre	0	Undetermined	0	4	Paz de Ariporo	Finca La Carpeta	Dry	5.9747778	-70.9416111	0	1	1	1
MA658	Mammals	Mammalia	Artiodactyla	Suidae	Sus	Sus scrofa silvestre	0	Undetermined	0	4	Paz de Ariporo	Finca La Carpeta	Dry	5.9747778	-70.9416111	0	1	1	1
MA659	Mammals	Mammalia	Artiodactyla	Suidae	Sus	Sus scrofa silvestre	0	Undetermined	0	4	Paz de Ariporo	Finca La Carpeta	Dry	5.9747778	-70.9416111	0	1	1	1
MA660	Mammals	Mammalia	Artiodactyla	Suidae	Sus	Sus scrofa silvestre	0	Undetermined	0	4	Paz de Ariporo	Finca La Carpeta	Dry	5.9747778	-70.9416111	0	1	1	1
MA661	Mammals	Mammalia	Artiodactyla	Suidae	Sus	Sus scrofa silvestre	0	Undetermined	0	4	Paz de Ariporo	Finca La Carpeta	Dry	5.9747778	-70.9416111	0	1	1	1
MA662	Mammals	Mammalia	Artiodactyla	Suidae	Sus	Sus scrofa silvestre	0	Undetermined	0	4	Paz de Ariporo	Finca La Carpeta	Dry	5.9747778	-70.9416111	0	1	1	1
MA663	Mammals	Mammalia	Artiodactyla	Suidae	Sus	Sus scrofa silvestre	0	Undetermined	0	4	Paz de Ariporo	Finca La Carpeta	Dry	5.9747778	-70.9416111	0	1	1	1
MA664	Mammals	Mammalia	Chiroptera	Emballonuridae	Saccopteryx	Saccopteryx leptura	0	Undetermined	0	4	Paz de Ariporo	Finca La Carpeta	Dry	5.9555833	-70.932	0	0	1	0
MA665	Mammals	Mammalia	Chiroptera	Emballonuridae	Saccopteryx	Saccopteryx leptura	0	Undetermined	0	4	Paz de Ariporo	Finca La Carpeta	Dry	5.9555833	-70.932	0	0	1	0
MA666	Mammals	Mammalia	Chiroptera	Phyllostomidae	Artibeus	Artibeus planirostris	0	Undetermined	0	4	Paz de Ariporo	Finca La Carpeta	Dry	5.9554722	-70.932	0	0	1	0
MA667	Mammals	Mammalia	Chiroptera	Phyllostomidae	Artibeus	Artibeus obscurus	0	Undetermined	0	4	Paz de Ariporo	Finca La Carpeta	Dry	5.9554722	-70.932	0	0	1	0
MA668	Mammals	Mammalia	Chiroptera	Noctilionidae	Noctilio	Noctilio albiventris	0	Undetermined	0	4	Paz de Ariporo	Finca La Carpeta	Dry	5.9554167	-70.9315833	0	0	1	0
MA669	Mammals	Mammalia	Chiroptera	Noctilionidae	Noctilio	Noctilio albiventris	0	Undetermined	0	4	Paz de Ariporo	Finca La Carpeta	Dry	5.9554167	-70.9315833	0	0	1	0
MA670	Mammals	Mammalia	Chiroptera	Phyllostomidae	Artibeus	Artibeus planirostris	0	Undetermined	0	4	Paz de Ariporo	Finca La Carpeta	Dry	5.9554167	-70.9315833	0	0	1	0
MA671	Mammals	Mammalia	Chiroptera	Phyllostomidae	Lonchophylla	Phyllostomus discolor	0	Undetermined	1	4	Paz de Ariporo	Finca La Carpeta	Dry	5.9554722	-70.932	0	0	1	0
MA672	Mammals	Mammalia	Chiroptera	Phyllostomidae	Artibeus	Artibeus planirostris	0	Undetermined	0	4	Paz de Ariporo	Finca La Carpeta	Dry	5.9554722	-70.9314444	0	0	1	0
MA673	Mammals	Mammalia	Chiroptera	Phyllostomidae	Artibeus	Artibeus planirostris	0	Undetermined	0	4	Paz de Ariporo	Finca La Carpeta	Dry	5.9554167	-70.9315833	0	0	1	0
MA674	Mammals	Mammalia	Chiroptera	Noctilionidae	Noctilio	Noctilio albiventris	0	Undetermined	0	4	Paz de Ariporo	Finca La Carpeta	Dry	5.9561111	-70.9323611	0	0	1	0
MA675	Mammals	Mammalia	Chiroptera	Molossidae	Molossops	Molossus pretiosus	0	Undetermined	0	4	Paz de Ariporo	Finca La Carpeta	Dry	5.9561389	-70.93225	0	0	1	0
MA676	Mammals	Mammalia	Chiroptera	Molossidae	Molossops	Molossus pretiosus	0	Undetermined	0	4	Paz de Ariporo	Finca La Carpeta	Dry	5.9561389	-70.93225	0	0	1	0
MA677	Mammals	Mammalia	Chiroptera	Molossidae	Molossops	Molossus pretiosus	0	Undetermined	0	4	Paz de Ariporo	Finca La Carpeta	Dry	5.9561389	-70.93225	0	0	1	0
MA678	Mammals	Mammalia	Chiroptera	Phyllostomidae	Artibeus	Artibeus obscurus	0	Undetermined	0	4	Paz de Ariporo	Finca La Carpeta	Dry	5.9554167	-70.9315833	0	0	1	0
MA679	Mammals	Mammalia	Chiroptera	Vespertilionidae	Myotis	Myotis riparius	0	Undetermined	0	4	Paz de Ariporo	Finca La Carpeta	Dry	5.9554167	-70.9315833	0	0	1	0
MA680	Mammals	Mammalia	Chiroptera	Phyllostomidae	Lonchophylla	Phyllostomus discolor	0	Undetermined	0	4	Paz de Ariporo	Finca La Carpeta	Dry	5.9554167	-70.9315833	0	0	1	0
MA683	Mammals	Mammalia	Chiroptera	Phyllostomidae	Carollia	Carollia perspicillata	0	Undetermined	0	4	Paz de Ariporo	Finca La Carpeta	Dry	5.9556389	-70.9323889	0	0	1	0
MA684	Mammals	Mammalia	Chiroptera	Noctilionidae	Noctilio	Noctilio albiventris	0	Undetermined	0	4	Paz de Ariporo	Finca La Carpeta	Dry	5.9556389	-70.9323889	0	0	1	0
MA685	Mammals	Mammalia	Artiodactyla	Suidae	Sus	Sus scrofa silvestre	0	Undetermined	0	4	Paz de Ariporo	Finca La Carpeta	Dry	5.9747778	-70.9416111	0	1	1	1
MA686	Mammals	Mammalia	Artiodactyla	Suidae	Sus	Sus scrofa silvestre	0	Undetermined	0	4	Paz de Ariporo	Finca La Carpeta	Dry	5.9747778	-70.9416111	0	1	1	1
MA687	Mammals	Mammalia	Artiodactyla	Suidae	Sus	Sus scrofa silvestre	0	Undetermined	0	4	Paz de Ariporo	Finca La Carpeta	Dry	5.9747778	-70.9416111	0	1	1	1
MA688	Mammals	Mammalia	Carnivora	Canidae	Cerdocyon	Cerdocyon thous	0	Undetermined	0	4	Paz de Ariporo	Finca La Carpeta	Dry	5.9748333	-70.9415278	0	1	0	1
MA689	Mammals	Mammalia	Cingulata	Dasypodidae	Dasypus	Dasypus sabanicola	0	Undetermined	0	4	Paz de Ariporo	Finca La Carpeta	Dry	5.98275	-70.9439167	0	1	1	1
MA690	Mammals	Mammalia	Artiodactyla	Suidae	Sus	Sus scrofa silvestre	0	Undetermined	0	4	Paz de Ariporo	Finca La Carpeta	Dry	5.98275	-70.9439167	0	1	1	1
MA691	Mammals	Mammalia	Artiodactyla	Suidae	Sus	Sus scrofa silvestre	0	Undetermined	0	4	Paz de Ariporo	Finca La Carpeta	Dry	5.98275	-70.9439167	0	1	0	1
MA692	Mammals	Mammalia	Artiodactyla	Suidae	Sus	Sus scrofa silvestre	0	Undetermined	0	4	Paz de Ariporo	Finca La Carpeta	Dry	5.9860556	-70.9405556	0	1	1	1
MA693	Mammals	Mammalia	Artiodactyla	Suidae	Sus	Sus scrofa silvestre	0	Undetermined	0	4	Paz de Ariporo	Finca La Carpeta	Dry	5.9852222	-70.9405556	0	1	1	1
MA694	Mammals	Mammalia	Artiodactyla	Suidae	Sus	Sus scrofa silvestre	0	Undetermined	0	4	Paz de Ariporo	Finca La Carpeta	Dry	5.986	-70.9400833	0	1	1	1
MA695	Mammals	Mammalia	Artiodactyla	Suidae	Sus	Sus scrofa silvestre	0	Undetermined	0	4	Paz de Ariporo	Finca La Carpeta	Dry	5.986	-70.9400833	0	1	1	1
MA696	Mammals	Mammalia	Artiodactyla	Suidae	Sus	Sus scrofa silvestre	0	Undetermined	0	4	Paz de Ariporo	Finca La Carpeta	Dry	5.982	-70.9375	0	1	1	1
MA697	Mammals	Mammalia	Artiodactyla	Suidae	Sus	Sus scrofa silvestre	0	Undetermined	0	4	Paz de Ariporo	Finca La Carpeta	Dry	5.982	-70.9375	0	1	1	1
MA698	Mammals	Mammalia	Artiodactyla	Suidae	Sus	Sus scrofa silvestre	0	Undetermined	0	4	Paz de Ariporo	Finca La Carpeta	Dry	5.982	-70.9375	0	1	1	1
MA699	Mammals	Mammalia	Artiodactyla	Suidae	Sus	Sus scrofa silvestre	0	Undetermined	0	4	Paz de Ariporo	Finca La Carpeta	Dry	5.9819722	-70.9375278	0	1	1	1
MA700	Mammals	Mammalia	Artiodactyla	Suidae	Sus	Sus scrofa silvestre	0	Undetermined	0	4	Paz de Ariporo	Finca La Carpeta	Dry	5.9819722	-70.9375278	0	1	1	1
MA701	Mammals	Mammalia	Artiodactyla	Suidae	Sus	Sus scrofa silvestre	0	Undetermined	0	4	Paz de Ariporo	Finca La Carpeta	Dry	5.9819722	-70.9375278	0	1	1	1
MA702	Mammals	Mammalia	Perissodactyla	Equidae	Equus	Equus ferus caballus	0	Undetermined	0	4	Paz de Ariporo	Finca La Carpeta	Dry	5.9561389	-70.9321389	0	1	1	1
MA703	Mammals	Mammalia	Perissodactyla	Equidae	Equus	Equus ferus caballus	0	Undetermined	0	4	Paz de Ariporo	Finca La Carpeta	Dry	5.9561389	-70.9321389	0	1	1	1
MA704	Mammals	Mammalia	Perissodactyla	Equidae	Equus	Equus ferus caballus	0	Undetermined	0	4	Paz de Ariporo	Finca La Carpeta	Dry	5.9561389	-70.9321389	0	1	1	1
MA705	Mammals	Mammalia	Perissodactyla	Equidae	Equus	Equus ferus caballus	0	Undetermined	0	4	Paz de Ariporo	Finca La Carpeta	Dry	5.9561389	-70.9321389	0	1	1	1
MA706	Mammals	Mammalia	Perissodactyla	Equidae	Equus	Equus ferus caballus	0	Undetermined	1	4	Paz de Ariporo	Finca La Carpeta	Dry	5.9561389	-70.9321389	0	1	1	1
MA707	Mammals	Mammalia	Perissodactyla	Equidae	Equus	Equus ferus caballus	1	34.82	0	4	Paz de Ariporo	Finca La Carpeta	Dry	5.9561389	-70.9321389	0	1	1	1
MA708	Mammals	Mammalia	Perissodactyla	Equidae	Equus	Equus ferus caballus	0	Undetermined	0	4	Paz de Ariporo	Finca La Carpeta	Dry	5.9561389	-70.9321389	0	1	1	1
MA709	Mammals	Mammalia	Perissodactyla	Equidae	Equus	Equus ferus caballus	0	Undetermined	0	4	Paz de Ariporo	Finca La Carpeta	Dry	5.9561389	-70.9321389	0	1	1	1
MA710	Mammals	Mammalia	Perissodactyla	Equidae	Equus	Equus ferus caballus	0	Undetermined	0	4	Paz de Ariporo	Finca La Carpeta	Dry	5.9561389	-70.9321389	0	1	1	1
MA711	Mammals	Mammalia	Perissodactyla	Equidae	Equus	Equus ferus caballus	0	Undetermined	1	4	Paz de Ariporo	Finca La Carpeta	Dry	5.9561389	-70.9321389	0	1	1	1
MA712	Mammals	Mammalia	Perissodactyla	Equidae	Equus	Equus ferus caballus	0	Undetermined	0	4	Paz de Ariporo	Finca La Carpeta	Dry	5.9561389	-70.9321389	0	1	1	1
MA713	Mammals	Mammalia	Perissodactyla	Equidae	Equus	Equus ferus caballus	0	Undetermined	1	4	Paz de Ariporo	Finca La Carpeta	Dry	5.9561389	-70.9321389	0	1	1	1
MA714	Mammals	Mammalia	Perissodactyla	Equidae	Equus	Equus ferus caballus	0	Undetermined	1	4	Paz de Ariporo	Finca La Carpeta	Dry	5.9561389	-70.9321389	0	1	1	1
MA715	Mammals	Mammalia	Rodentia	Caviidae	Hydrochoerus	Hydrochoerus hydrochaeris	0	Undetermined	0	4	Paz de Ariporo	Finca La Carpeta	Dry	5.9625833	-70.90425	0	1	1	1		2795
MA716	Mammals	Mammalia	Rodentia	Caviidae	Hydrochoerus	Hydrochoerus hydrochaeris	1	36.89	0	4	Paz de Ariporo	Finca La Carpeta	Dry	5.9625833	-70.90425	0	1	1	1
MA717	Mammals	Mammalia	Artiodactyla	Suidae	Sus	Sus scrofa silvestre	0	Undetermined	0	4	Paz de Ariporo	Finca La Carpeta	Dry	5.9595556	-70.8978056	0	1	1	1
MA718	Mammals	Mammalia	Cingulata	Dasypodidae	Dasypus	Dasypus sabanicola	0	Undetermined	0	4	Paz de Ariporo	Finca La Carpeta	Dry	5.9535556	-70.8953056	0	1	1	1
MA719	Mammals	Mammalia	Artiodactyla	Suidae	Sus	Sus scrofa silvestre	0	Undetermined	0	4	Paz de Ariporo	Finca La Carpeta	Dry	5.9535556	-70.8953056	0	1	1	1
MA720	Mammals	Mammalia	Artiodactyla	Suidae	Sus	Sus scrofa silvestre	0	Undetermined	0	4	Paz de Ariporo	Finca La Carpeta	Dry	5.9535556	-70.8953056	0	1	1	1
MA721	Mammals	Mammalia	Artiodactyla	Suidae	Sus	Sus scrofa silvestre	0	Undetermined	0	4	Paz de Ariporo	Finca La Carpeta	Dry	5.9726667	-70.8909167	0	1	1	1
MA722	Mammals	Mammalia	Artiodactyla	Suidae	Sus	Sus scrofa silvestre	0	Undetermined	0	4	Paz de Ariporo	Finca La Carpeta	Dry	5.9695833	-70.9048333	0	1	1	1
MA723	Mammals	Mammalia	Artiodactyla	Suidae	Sus	Sus scrofa silvestre	0	Undetermined	0	4	Paz de Ariporo	Finca La Carpeta	Dry	5.9695833	-70.9048333	0	1	0	1
MA724	Mammals	Mammalia	Cingulata	Dasypodidae	Dasypus	Dasypus sabanicola	1	37.21	0	4	Paz de Ariporo	Finca La Carpeta	Dry	5.9695833	-70.9048333	0	1	0	1
MA725	Mammals	Mammalia	Chiroptera	Molossidae	Molossops	Molossus pretiosus	0	Undetermined	0	4	Paz de Ariporo	Finca La Carpeta	Dry	5.9561389	-70.93225	0	0	1	0
MA726	Mammals	Mammalia	Chiroptera	Molossidae	Molossops	Molossus pretiosus	0	Undetermined	0	4	Paz de Ariporo	Finca La Carpeta	Dry	5.9561389	-70.93225	0	0	1	0
MA727	Mammals	Mammalia	Chiroptera	Molossidae	Molossops	Molossus pretiosus	0	Undetermined	0	4	Paz de Ariporo	Finca La Carpeta	Dry	5.9561389	-70.93225	0	0	1	0
MA728	Mammals	Mammalia	Chiroptera	Molossidae	Molossops	Molossus pretiosus	0	Undetermined	0	4	Paz de Ariporo	Finca La Carpeta	Dry	5.9561389	-70.93225	0	0	1	0
MA729	Mammals	Mammalia	Chiroptera	Molossidae	Molossops	Molossus pretiosus	0	Undetermined	0	4	Paz de Ariporo	Finca La Carpeta	Dry	5.9561389	-70.93225	0	0	1	0
MA730	Mammals	Mammalia	Chiroptera	Molossidae	Molossops	Molossus pretiosus	0	Undetermined	0	4	Paz de Ariporo	Finca La Carpeta	Dry	5.9561389	-70.93225	0	0	1	0
MA731	Mammals	Mammalia	Chiroptera	Noctilionidae	Noctilio	Noctilio albiventris	0	Undetermined	0	4	Paz de Ariporo	Finca La Carpeta	Dry	5.9561389	-70.93225	0	0	1	0
MA732	Mammals	Mammalia	Chiroptera	Molossidae	Molossops	Molossus pretiosus	0	Undetermined	0	4	Paz de Ariporo	Finca La Carpeta	Dry	5.9561389	-70.93225	0	0	1	0
MA733	Mammals	Mammalia	Pilosa	Myrmecophagidae	Myrmecophaga	Myrmecophaga tridactyla	0	Undetermined	0	4	Yopal	Hato la Virgen	Dry	5.1884444	-72.0839167	0	1	1	1
MA734	Mammals	Mammalia	Pilosa	Myrmecophagidae	Myrmecophaga	Myrmecophaga tridactyla	0	Undetermined	0	4	Yopal	Hato la Virgen	Dry	5.1688333	-72.0627222	0	1	1	1
MA735	Mammals	Mammalia	Pilosa	Myrmecophagidae	Myrmecophaga	Myrmecophaga tridactyla	0	Undetermined	0	4	Yopal	Hato la Virgen	Dry	5.1465833	-72.0740833	0	1	1	1
MA738	Mammals	Mammalia	Chiroptera	Noctilionidae	Noctilio	Noctilio albiventris	0	Undetermined	0	4	Yopal	Hato la Virgen	Dry	5.9556389	-70.9323889	0	0	1	0
MA739	Mammals	Mammalia	Chiroptera	Noctilionidae	Noctilio	Noctilio albiventris	0	Undetermined	0	4	Yopal	Hato la Virgen	Dry	5.9556389	-70.9323889	0	0	1	0
MA741	Mammals	Mammalia	Chiroptera	Noctilionidae	Noctilio	Noctilio albiventris	0	Undetermined	0	4	Yopal	Hato la Virgen	Dry	5.9556389	-70.9323889	0	0	1	0
MA742	Mammals	Mammalia	Chiroptera	Molossidae	Molossops	Molossus pretiosus	0	Undetermined	0	4	Yopal	Hato la Virgen	Dry	5.9561389	-70.93225	0	0	1	0
MA743	Mammals	Mammalia	Chiroptera	Molossidae	Molossops	Molossus molossus	0	Undetermined	0	4	Yopal	Hato la Virgen	Dry	5.9561389	-70.93225	0	0	1	0
MA744	Mammals	Mammalia	Chiroptera	Molossidae	Molossops	Molossus pretiosus	0	Undetermined	0	4	Yopal	Hato la Virgen	Dry	5.9561389	-70.93225	0	0	1	0
MA746	Mammals	Mammalia	Chiroptera	Molossidae	Molossops	Molossus pretiosus	0	Undetermined	0	4	Yopal	Hato la Virgen	Dry	5.9561389	-70.93225	0	0	1	0
MA747	Mammals	Mammalia	Didelphimorphia	Didelphidae	Didelphis	Didelphis marsupialis	0	Undetermined	0	4	Yopal	Hato la Virgen	Dry	5.152	-72.0656667	0	1	1	1
MA748	Mammals	Mammalia	Pilosa	Myrmecophagidae	Myrmecophaga	Myrmecophaga tridactyla	0	Undetermined	0	4	Yopal	Hato la Virgen	Dry	5.1884444	-72.0839167	0	1	1	1
MA749	Mammals	Mammalia	Rodentia	Caviidae	Hydrochoerus	Hydrochoerus hydrochaeris	0	Undetermined	0	4	Yopal	Hato la Virgen	Dry	5.17375	-72.0780833	0	1	1	1
MA750	Mammals	Mammalia	Rodentia	Caviidae	Hydrochoerus	Hydrochoerus hydrochaeris	0	Undetermined	0	4	Yopal	Hato la Virgen	Dry	5.17375	-72.0780833	0	1	1	1
MA751	Mammals	Mammalia	Rodentia	Caviidae	Hydrochoerus	Hydrochoerus hydrochaeris	0	Undetermined	0	4	Yopal	Hato la Virgen	Dry	5.17375	-72.0780833	0	1	1	1
MA752	Mammals	Mammalia	Artiodactyla	Bovidae	Capra	Capra aegagrus hircus	0	Undetermined	0	4	Yopal	Hato la Virgen	Dry	5.1975833	-72.08275	0	1	1	1
MA753	Mammals	Mammalia	Artiodactyla	Bovidae	Capra	Capra aegagrus hircus	0	Undetermined	0	4	Yopal	Hato la Virgen	Dry	5.1975833	-72.08275	0	1	1	1
MA754	Mammals	Mammalia	Artiodactyla	Bovidae	Capra	Capra aegagrus hircus	0	Undetermined	0	4	Yopal	Hato la Virgen	Dry	5.1975833	-72.08275	0	1	1	1
MA755	Mammals	Mammalia	Artiodactyla	Bovidae	Capra	Capra aegagrus hircus	0	Undetermined	0	4	Yopal	Hato la Virgen	Dry	5.1975833	-72.08275	0	1	0	1
MA756	Mammals	Mammalia	Perissodactyla	Equidae	Equus	Equus ferus caballus	0	Undetermined	1	4	Yopal	Hato la Virgen	Dry	5.1977222	-72.08275	0	1	1	1
MA757	Mammals	Mammalia	Perissodactyla	Equidae	Equus	Equus ferus caballus	1	34.73	0	4	Yopal	Hato la Virgen	Dry	5.1977222	-72.08275	0	1	1	1
MA758	Mammals	Mammalia	Perissodactyla	Equidae	Equus	Equus ferus caballus	0	Undetermined	0	4	Yopal	Hato la Virgen	Dry	5.1977222	-72.08275	0	1	1	1
MA759	Mammals	Mammalia	Perissodactyla	Equidae	Equus	Equus ferus caballus	0	Undetermined	0	4	Yopal	Hato la Virgen	Dry	5.1977222	-72.08275	0	1	1	1
MA760	Mammals	Mammalia	Perissodactyla	Equidae	Equus	Equus ferus caballus	0	Undetermined	0	4	Yopal	Hato la Virgen	Dry	5.1977222	-72.08275	0	1	1	1
MA761	Mammals	Mammalia	Perissodactyla	Equidae	Equus	Equus ferus caballus	0	Undetermined	0	4	Yopal	Hato la Virgen	Dry	5.1977222	-72.08275	0	1	1	1
MA762	Mammals	Mammalia	Perissodactyla	Equidae	Equus	Equus ferus caballus	0	Undetermined	0	4	Yopal	Hato la Virgen	Dry	5.1977222	-72.08275	0	1	1	1
MA763	Mammals	Mammalia	Perissodactyla	Equidae	Equus	Equus ferus caballus	0	Undetermined	0	4	Yopal	Hato la Virgen	Dry	5.1977222	-72.08275	0	1	1	1
MA764	Mammals	Mammalia	Perissodactyla	Equidae	Equus	Equus ferus caballus	0	Undetermined	0	4	Yopal	Hato la Virgen	Dry	5.1977222	-72.08275	0	1	1	1
MA765	Mammals	Mammalia	Pilosa	Myrmecophagidae	Myrmecophaga	Myrmecophaga tridactyla	0	Undetermined	0	4	Yopal	Hato la Virgen	Dry	5.1884444	-72.0839167	0	1	1	1
MA766	Mammals	Mammalia	Pilosa	Myrmecophagidae	Tamandua	Tamandua tetradactyla	0	Undetermined	0	4	Yopal	Hato la Virgen	Dry	5.1884444	-72.0839167	0	1	1	1
MA767	Mammals	Mammalia	Perissodactyla	Equidae	Equus	Equus ferus caballus	0	Undetermined	0	4	Yopal	Hato la Virgen	Dry	5.1884444	-72.0839167	0	1	1	1
MA768	Mammals	Mammalia	Perissodactyla	Equidae	Equus	Equus ferus caballus	0	Undetermined	0	4	Yopal	Hato la Virgen	Dry	5.1884444	-72.0839167	0	1	1	1
MA769	Mammals	Mammalia	Perissodactyla	Equidae	Equus	Equus ferus caballus	0	Undetermined	0	4	Yopal	Hato la Virgen	Dry	5.1884444	-72.0839167	0	1	1	1
MA770	Mammals	Mammalia	Perissodactyla	Equidae	Equus	Equus ferus caballus	0	Undetermined	0	4	Yopal	Hato la Virgen	Dry	5.1884444	-72.0839167	0	1	1	1
MA771	Mammals	Mammalia	Perissodactyla	Equidae	Equus	Equus ferus caballus	0	Undetermined	0	4	Yopal	Hato la Virgen	Dry	5.1884444	-72.0839167	0	1	1	1
MA772	Mammals	Mammalia	Perissodactyla	Equidae	Equus	Equus ferus caballus	0	Undetermined	0	4	Yopal	Hato la Virgen	Dry	5.1884444	-72.0839167	0	0	1	0
MA773	Mammals	Mammalia	Perissodactyla	Equidae	Equus	Equus ferus caballus	0	Undetermined	0	4	Yopal	Hato la Virgen	Dry	5.1884444	-72.0839167	0	1	1	1
MA774	Mammals	Mammalia	Perissodactyla	Equidae	Equus	Equus ferus caballus	0	Undetermined	0	4	Yopal	Hato la Virgen	Dry	5.1884444	-72.0839167	0	1	1	1
MA775	Mammals	Mammalia	Perissodactyla	Equidae	Equus	Equus ferus caballus	0	Undetermined	0	4	Yopal	Hato la Virgen	Dry	5.1884444	-72.0839167	0	1	1	1
MA776	Mammals	Mammalia	Perissodactyla	Equidae	Equus	Equus ferus caballus	1	33.79	0	4	Yopal	Hato la Virgen	Dry	5.1971944	-72.0827222	0	1	1	1
MA777	Mammals	Mammalia	Artiodactyla	Bovidae	Bos	Bos taurus	0	Undetermined	0	4	Yopal	Hato la Virgen	Dry	5.1971944	-72.0827222	0	1	1	1
MA778	Mammals	Mammalia	Artiodactyla	Bovidae	Bos	Bos taurus	0	Undetermined	0	4	Yopal	Hato la Virgen	Dry	5.1971944	-72.0827222	0	0	1	0
MA779	Mammals	Mammalia	Artiodactyla	Bovidae	Bos	Bos taurus	0	Undetermined	0	4	Yopal	Hato la Virgen	Dry	5.1971944	-72.0827222	0	0	1	0
MA780	Mammals	Mammalia	Artiodactyla	Bovidae	Bos	Bos taurus	0	Undetermined	0	4	Yopal	Hato la Virgen	Dry	5.1971944	-72.0827222	0	0	1	0
MA781	Mammals	Mammalia	Artiodactyla	Bovidae	Bos	Bos taurus	0	Undetermined	0	4	Yopal	Hato la Virgen	Dry	5.1971944	-72.0827222	0	0	1	0
MA782	Mammals	Mammalia	Artiodactyla	Bovidae	Bos	Bos taurus	1	33.63	0	4	Yopal	Hato la Virgen	Dry	5.1971944	-72.0827222	0	0	1	0
MA783	Mammals	Mammalia	Artiodactyla	Bovidae	Bos	Bos taurus	0	Undetermined	1	4	Yopal	Hato la Virgen	Dry	5.1971944	-72.0827222	0	0	1	0
MA784	Mammals	Mammalia	Artiodactyla	Bovidae	Bos	Bos taurus	0	Undetermined	0	4	Yopal	Hato la Virgen	Dry	5.1971944	-72.0827222	0	0	1	0
MA785	Mammals	Mammalia	Artiodactyla	Bovidae	Bos	Bos taurus	0	Undetermined	0	4	Yopal	Hato la Virgen	Dry	5.1971944	-72.0827222	0	0	1	0
MA786	Mammals	Mammalia	Artiodactyla	Bovidae	Bos	Bos taurus	0	Undetermined	0	4	Yopal	Hato la Virgen	Dry	5.1971944	-72.0827222	0	0	1	0
MA787	Mammals	Mammalia	Artiodactyla	Bovidae	Bos	Bos taurus	0	Undetermined	0	4	Yopal	Hato la Virgen	Dry	5.1971944	-72.0827222	0	0	1	0
MA788	Mammals	Mammalia	Artiodactyla	Bovidae	Bos	Bos taurus	0	Undetermined	0	4	Yopal	Hato la Virgen	Dry	5.1971944	-72.0827222	0	0	1	0
MA789	Mammals	Mammalia	Perissodactyla	Equidae	Equus	Equus ferus caballus	0	Undetermined	0	4	Yopal	Hato la Virgen	Dry	5.1971944	-72.0827222	0	0	1	0
MA790	Mammals	Mammalia	Perissodactyla	Equidae	Equus	Equus ferus caballus	0	Undetermined	0	4	Yopal	Hato la Virgen	Dry	5.1971944	-72.0827222	0	0	1	0
MA791	Mammals	Mammalia	Perissodactyla	Equidae	Equus	Equus ferus caballus	0	Undetermined	0	4	Yopal	Hato la Virgen	Dry	5.1971944	-72.0827222	0	0	1	0
MA792	Mammals	Mammalia	Artiodactyla	Bovidae	Bos	Bos taurus	1	34.92	0	4	Yopal	Hato la Virgen	Dry	5.1971944	-72.0827222	0	0	1	0
MA793	Mammals	Mammalia	Artiodactyla	Bovidae	Bos	Bos taurus	0	Undetermined	0	4	Yopal	Hato la Virgen	Dry	5.1971944	-72.0827222	0	0	1	0
MA794	Mammals	Mammalia	Artiodactyla	Bovidae	Bos	Bos taurus	0	Undetermined	0	4	Yopal	Hato la Virgen	Dry	5.1971944	-72.0827222	0	0	1	0
MA795	Mammals	Mammalia	Artiodactyla	Bovidae	Bos	Bos taurus	0	Undetermined	0	4	Yopal	Hato la Virgen	Dry	5.1971944	-72.0827222	0	0	1	0
MA796	Mammals	Mammalia	Artiodactyla	Bovidae	Bos	Bos taurus	0	Undetermined	0	4	Yopal	Hato la Virgen	Dry	5.1971944	-72.0827222	0	0	1	0
MA797	Mammals	Mammalia	Artiodactyla	Bovidae	Bos	Bos taurus	0	Undetermined	0	4	Yopal	Hato la Virgen	Dry	5.1971944	-72.0827222	0	0	1	0
MA798	Mammals	Mammalia	Artiodactyla	Bovidae	Bos	Bos taurus	0	Undetermined	0	4	Yopal	Hato la Virgen	Dry	5.1971944	-72.0827222	0	0	1	0
MA799	Mammals	Mammalia	Artiodactyla	Bovidae	Bos	Bos taurus	0	Undetermined	0	4	Yopal	Hato la Virgen	Dry	5.1971944	-72.0827222	0	0	1	0
MA800	Mammals	Mammalia	Artiodactyla	Bovidae	Bos	Bos taurus	0	Undetermined	0	4	Yopal	Hato la Virgen	Dry	5.1971944	-72.0827222	0	0	1	0
MA801	Mammals	Mammalia	Artiodactyla	Bovidae	Bos	Bos taurus	0	Undetermined	0	4	Yopal	Hato la Virgen	Dry	5.1780833	-72.0837778	0	0	1	0
MA803	Mammals	Mammalia	Pilosa	Myrmecophagidae	Myrmecophaga	Myrmecophaga tridactyla	0	Undetermined	0	4	Yopal	Hato la Virgen	Dry	5.1543889	-72.0677778	0	0	1	0
MA804	Mammals	Mammalia	Pilosa	Myrmecophagidae	Myrmecophaga	Myrmecophaga tridactyla	0	Undetermined	0	4	Yopal	Hato la Virgen	Dry	5.1884444	-72.0839167	0	0	1	0
MA805	Mammals	Mammalia	Perissodactyla	Equidae	Equus	Equus ferus caballus	0	Undetermined	0	4	Yopal	Hato la Virgen	Dry	5.1768333	-72.0811389	0	0	1	0
MA806	Mammals	Mammalia	Chiroptera	Molossidae	Molossops	Molossus molossus	0	Undetermined	0	4	Yopal	Hato la Virgen	Dry	NA	NA	0	0	1	0
MA808	Mammals	Mammalia	Chiroptera	Molossidae	Molossops	Molossus molossus	0	Undetermined	0	4	Yopal	Hato la Virgen	Dry	NA	NA	0	0	1	0
MA809	Mammals	Mammalia	Chiroptera	Molossidae	Molossops	Molossus molossus	0	Undetermined	0	4	Yopal	Hato la Virgen	Dry	NA	NA	0	0	1	0
MA810	Mammals	Mammalia	Chiroptera	Molossidae	Molossops	Molossus molossus	0	Undetermined	0	4	Yopal	Hato la Virgen	Dry	NA	NA	0	0	1	0
MA811	Mammals	Mammalia	Chiroptera	Molossidae	Molossops	Molossus pretiosus	0	Undetermined	0	4	Yopal	Hato la Virgen	Dry	NA	NA	0	0	1	0
MA812	Mammals	Mammalia	Chiroptera	Molossidae	Molossops	Molossus molossus	0	Undetermined	0	4	Yopal	Hato la Virgen	Dry	NA	NA	0	0	1	0
MA814	Mammals	Mammalia	Rodentia	Caviidae	Hydrochoerus	Hydrochoerus hydrochaeris	0	Undetermined	0	4	Yopal	Hato la Virgen	Dry	5.1768333	-72.0811389	0	0	1	0
[truncated: 35 more rows]
